# Supplementary material for: Yoghurt consumption is associated with changes in the composition of the human gut microbiome and metabolome
Source: BMC Microbiol. 2022 Feb 3;22:39. doi: 10.1186/s12866-021-02364-2 (PMC8812230; doi:10.1186/s12866-021-02364-2)
Supplement: Supplementary file 5 — Additional file 5: Supplementary Table 4. Association between yoghurt consumption and gut microbiome species (shotgun metagenomics). Results were obtained by fitting linear mixed effect model where species were used as a response to level of yoghurt consumption and BMI, sex, age, HEI and family structure were used as covariates. [file 12866_2021_2364_MOESM5_ESM.xlsx]

## Sheet: Supp_Table4
Taxa	beta	SE	P	n
k__Bacteria|p__Firmicutes|c__Bacilli|o__Lactobacillales|f__Streptococcaceae|g__Streptococcus|s__Streptococcus_thermophilus	0.408	0.051	6.14e-15	542
k__Bacteria|p__Actinobacteria|c__Actinobacteria|o__Bifidobacteriales|f__Bifidobacteriaceae|g__Bifidobacterium|s__Bifidobacterium_animalis	0.301	0.052	1.49e-08	542
k__Bacteria|p__Firmicutes|c__Clostridia|o__Clostridiales|f__Clostridiales_noname|g__Flavonifractor|s__Flavonifractor_plautii	-0.2	0.053	0.0002	542
k__Bacteria|p__Firmicutes|c__Clostridia|o__Clostridiales|f__Lachnospiraceae|g__Lachnospiraceae_noname|s__Lachnospiraceae_bacterium_7_1_58FAA	-0.195	0.053	0.0003	542
k__Bacteria|p__Firmicutes|c__Negativicutes|o__Selenomonadales|f__Veillonellaceae|g__Veillonella|s__Veillonella_unclassified	0.187	0.053	0.0005	542
k__Bacteria|p__Firmicutes|c__Clostridia|o__Clostridiales|f__Lachnospiraceae|g__Marvinbryantia|s__Marvinbryantia_formatexigens	-0.064	0.019	0.001	542
k__Bacteria|p__Bacteroidetes|c__Bacteroidia|o__Bacteroidales|f__Rikenellaceae|g__Alistipes|s__Alistipes_finegoldii	0.175	0.053	0.0011	542
k__Bacteria|p__Bacteroidetes|c__Bacteroidia|o__Bacteroidales|f__Rikenellaceae|g__Alistipes|s__Alistipes_onderdonkii	0.164	0.053	0.0021	542
k__Bacteria|p__Firmicutes|c__Clostridia|o__Clostridiales|f__Ruminococcaceae|g__Anaerotruncus|s__Anaerotruncus_colihominis	-0.154	0.053	0.0039	542
k__Bacteria|p__Firmicutes|c__Clostridia|o__Clostridiales|f__Oscillospiraceae|g__Oscillibacter|s__Oscillibacter_unclassified	-0.143	0.053	0.0078	542
k__Bacteria|p__Firmicutes|c__Clostridia|o__Clostridiales|f__Lachnospiraceae|g__Lachnospiraceae_noname|s__Lachnospiraceae_bacterium_1_4_56FAA	-0.128	0.053	0.0168	542
k__Bacteria|p__Actinobacteria|c__Actinobacteria|o__Coriobacteriales|f__Coriobacteriaceae|g__Collinsella|s__Collinsella_intestinalis	-0.11	0.048	0.0219	542
k__Bacteria|p__Actinobacteria|c__Actinobacteria|o__Actinomycetales|f__Corynebacteriaceae|g__Corynebacterium|s__Corynebacterium_kroppenstedtii	0.043	0.019	0.0257	542
k__Bacteria|p__Firmicutes|c__Clostridia|o__Clostridiales|f__Lachnospiraceae|g__Lachnospiraceae_noname|s__Lachnospiraceae_bacterium_3_1_57FAA_CT1	-0.12	0.054	0.0269	542
k__Bacteria|p__Bacteroidetes|c__Bacteroidia|o__Bacteroidales|f__Bacteroidaceae|g__Bacteroides|s__Bacteroides_massiliensis	0.115	0.052	0.0275	542
k__Bacteria|p__Firmicutes|c__Clostridia|o__Clostridiales|f__Clostridiaceae|g__Clostridium|s__Clostridium_nexile	-0.117	0.053	0.0304	542
k__Bacteria|p__Proteobacteria|c__Gammaproteobacteria|o__Pseudomonadales|f__Pseudomonadaceae|g__Pseudomonas|s__Pseudomonas_unclassified	-0.1	0.047	0.034	542
k__Bacteria|p__Bacteroidetes|c__Bacteroidia|o__Bacteroidales|f__Porphyromonadaceae|g__Porphyromonas|s__Porphyromonas_uenonis	-0.104	0.049	0.0362	542
k__Bacteria|p__Firmicutes|c__Bacilli|o__Lactobacillales|f__Lactobacillaceae|g__Lactobacillus|s__Lactobacillus_acidophilus	0.1	0.048	0.0384	542
k__Bacteria|p__Firmicutes|c__Clostridia|o__Clostridiales|f__Lachnospiraceae|g__Coprococcus|s__Coprococcus_catus	0.112	0.054	0.0384	542
k__Bacteria|p__Firmicutes|c__Clostridia|o__Clostridiales|f__Eubacteriaceae|g__Eubacterium|s__Eubacterium_eligens	0.108	0.053	0.0417	542
k__Bacteria|p__Bacteroidetes|c__Bacteroidia|o__Bacteroidales|f__Bacteroidales_noname|g__Bacteroidales_noname|s__Bacteroidales_bacterium_ph8	0.109	0.053	0.0423	542
k__Bacteria|p__Firmicutes|c__Bacilli|o__Lactobacillales|f__Streptococcaceae|g__Lactococcus|s__Lactococcus_lactis	0.105	0.052	0.0443	542
k__Bacteria|p__Firmicutes|c__Clostridia|o__Clostridiales|f__Lachnospiraceae|g__Stomatobaculum|s__Stomatobaculum_longum	-0.07	0.035	0.0444	542
k__Viruses|p__Viruses_noname|c__Viruses_noname|o__Caudovirales|f__Siphoviridae|g__C2likevirus|s__C2likevirus_unclassified	0.107	0.053	0.0458	542
k__Bacteria|p__Firmicutes|c__Bacilli|o__Lactobacillales|f__Lactobacillaceae|g__Lactobacillus|s__Lactobacillus_sanfranciscensis	0.048	0.024	0.0469	542
k__Bacteria|p__Firmicutes|c__Negativicutes|o__Selenomonadales|f__Veillonellaceae|g__Dialister|s__Dialister_invisus	0.107	0.054	0.0471	542
k__Bacteria|p__Firmicutes|c__Bacilli|o__Lactobacillales|f__Leuconostocaceae|g__Leuconostoc|s__Leuconostoc_carnosum	-0.058	0.031	0.065	542
k__Bacteria|p__Actinobacteria|c__Actinobacteria|o__Actinomycetales|f__Micrococcaceae|g__Rothia|s__Rothia_aeria	-0.051	0.027	0.0653	542
k__Bacteria|p__Proteobacteria|c__Gammaproteobacteria|o__Enterobacteriales|f__Enterobacteriaceae|g__Klebsiella|s__Klebsiella_oxytoca	0.076	0.041	0.0663	542
k__Bacteria|p__Firmicutes|c__Bacilli|o__Lactobacillales|f__Carnobacteriaceae|g__Granulicatella|s__Granulicatella_elegans	-0.079	0.042	0.0666	542
k__Bacteria|p__Deinococcus_Thermus|c__Deinococci|o__Thermales|f__Thermaceae|g__Meiothermus|s__Meiothermus_silvanus	-0.047	0.026	0.068	542
k__Bacteria|p__Firmicutes|c__Clostridia|o__Clostridiales|f__Clostridiaceae|g__Clostridium|s__Clostridium_leptum	-0.098	0.054	0.0688	542
k__Bacteria|p__Firmicutes|c__Clostridia|o__Clostridiales|f__Lachnospiraceae|g__Lachnospiraceae_noname|s__Lachnospiraceae_bacterium_ICM7	-0.05	0.029	0.0855	542
k__Bacteria|p__Proteobacteria|c__Gammaproteobacteria|o__Enterobacteriales|f__Enterobacteriaceae|g__Klebsiella|s__Klebsiella_sp_MS_92_3	-0.049	0.029	0.0875	542
k__Bacteria|p__Firmicutes|c__Erysipelotrichia|o__Erysipelotrichales|f__Erysipelotrichaceae|g__Erysipelotrichaceae_noname|s__Erysipelotrichaceae_bacterium_5_2_54FAA	-0.082	0.048	0.0897	542
k__Eukaryota|p__Ascomycota|c__Eurotiomycetes|o__Eurotiales|f__Aspergillaceae|g__Penicillium|s__Penicillium_chrysogenum	-0.059	0.035	0.0936	542
k__Bacteria|p__Firmicutes|c__Clostridia|o__Clostridiales|f__Lachnospiraceae|g__Blautia|s__Ruminococcus_torques	-0.091	0.054	0.0937	542
k__Bacteria|p__Actinobacteria|c__Actinobacteria|o__Actinomycetales|f__Propionibacteriaceae|g__Propionibacterium|s__Propionibacterium_freudenreichii	0.05	0.029	0.0937	542
k__Bacteria|p__Firmicutes|c__Bacilli|o__Bacillales|f__Staphylococcaceae|g__Staphylococcus|s__Staphylococcus_xylosus	-0.048	0.029	0.094	542
k__Bacteria|p__Firmicutes|c__Clostridia|o__Clostridiales|f__Peptostreptococcaceae|g__Peptostreptococcaceae_noname|s__Clostridium_hiranonis	-0.048	0.029	0.0959	542
k__Archaea|p__Euryarchaeota|c__Methanobacteria|o__Methanobacteriales|f__Methanobacteriaceae|g__Methanobrevibacter|s__Methanobrevibacter_smithii	0.089	0.054	0.0972	542
k__Bacteria|p__Bacteroidetes|c__Bacteroidia|o__Bacteroidales|f__Bacteroidaceae|g__Bacteroides|s__Bacteroides_coprocola	0.086	0.052	0.099	542
k__Bacteria|p__Firmicutes|c__Negativicutes|o__Selenomonadales|f__Veillonellaceae|g__Veillonella|s__Veillonella_parvula	0.087	0.053	0.1017	542
k__Bacteria|p__Firmicutes|c__Clostridia|o__Clostridiales|f__Lachnospiraceae|g__Blautia|s__Ruminococcus_gnavus	-0.087	0.053	0.1027	542
k__Bacteria|p__Proteobacteria|c__Epsilonproteobacteria|o__Campylobacterales|f__Campylobacteraceae|g__Campylobacter|s__Campylobacter_ureolyticus	-0.033	0.02	0.1054	542
k__Bacteria|p__Bacteroidetes|c__Bacteroidia|o__Bacteroidales|f__Rikenellaceae|g__Alistipes|s__Alistipes_shahii	0.087	0.054	0.1069	542
k__Bacteria|p__Actinobacteria|c__Actinobacteria|o__Actinomycetales|f__Micrococcaceae|g__Rothia|s__Rothia_unclassified	0.084	0.052	0.1078	542
k__Bacteria|p__Bacteroidetes|c__Bacteroidia|o__Bacteroidales|f__Bacteroidaceae|g__Bacteroides|s__Bacteroides_eggerthii	0.085	0.053	0.115	542
k__Bacteria|p__Proteobacteria|c__Gammaproteobacteria|o__Pasteurellales|f__Pasteurellaceae|g__Haemophilus|s__Haemophilus_parainfluenzae	0.084	0.053	0.1154	542
k__Bacteria|p__Firmicutes|c__Bacilli|o__Lactobacillales|f__Enterococcaceae|g__Enterococcus|s__Enterococcus_faecium	0.071	0.045	0.1189	542
k__Bacteria|p__Bacteroidetes|c__Bacteroidia|o__Bacteroidales|f__Bacteroidaceae|g__Bacteroides|s__Bacteroides_ovatus	-0.084	0.053	0.1194	542
k__Bacteria|p__Bacteroidetes|c__Bacteroidia|o__Bacteroidales|f__Porphyromonadaceae|g__Parabacteroides|s__Parabacteroides_distasonis	-0.083	0.053	0.1213	542
k__Bacteria|p__Bacteroidetes|c__Bacteroidia|o__Bacteroidales|f__Prevotellaceae|g__Paraprevotella|s__Paraprevotella_clara	0.081	0.053	0.1217	542
k__Bacteria|p__Firmicutes|c__Bacilli|o__Lactobacillales|f__Lactobacillaceae|g__Lactobacillus|s__Lactobacillus_vaginalis	-0.059	0.038	0.1229	542
k__Bacteria|p__Firmicutes|c__Clostridia|o__Clostridiales|f__Clostridiaceae|g__Clostridium|s__Clostridium_sp_ATCC_BAA_442	-0.062	0.04	0.1232	542
k__Bacteria|p__Bacteroidetes|c__Bacteroidia|o__Bacteroidales|f__Bacteroidaceae|g__Bacteroides|s__Bacteroides_cellulosilyticus	0.082	0.053	0.1256	542
k__Bacteria|p__Actinobacteria|c__Actinobacteria|o__Bifidobacteriales|f__Bifidobacteriaceae|g__Bifidobacterium|s__Bifidobacterium_bifidum	-0.08	0.052	0.1259	542
k__Bacteria|p__Bacteroidetes|c__Bacteroidia|o__Bacteroidales|f__Rikenellaceae|g__Alistipes|s__Alistipes_senegalensis	0.083	0.053	0.1271	542
k__Bacteria|p__Bacteroidetes|c__Bacteroidia|o__Bacteroidales|f__Prevotellaceae|g__Prevotella|s__Prevotella_timonensis	-0.076	0.05	0.1327	542
k__Bacteria|p__Firmicutes|c__Clostridia|o__Clostridiales|f__Clostridiales_noname|g__Pseudoflavonifractor|s__Pseudoflavonifractor_capillosus	-0.08	0.053	0.1349	542
k__Bacteria|p__Firmicutes|c__Clostridia|o__Clostridiales|f__Clostridiales_noname|g__Clostridiales_noname|s__Bacteroides_pectinophilus	0.074	0.049	0.1358	542
k__Bacteria|p__Firmicutes|c__Bacilli|o__Lactobacillales|f__Streptococcaceae|g__Streptococcus|s__Streptococcus_infantarius	0.036	0.024	0.1384	542
k__Bacteria|p__Firmicutes|c__Bacilli|o__Lactobacillales|f__Lactobacillaceae|g__Lactobacillus|s__Lactobacillus_delbrueckii	0.076	0.052	0.1415	542
k__Viruses|p__Viruses_noname|c__Viruses_noname|o__Caudovirales|f__Siphoviridae|g__Siphoviridae_noname|s__Lactococcus_phage_340	0.026	0.017	0.1417	542
k__Bacteria|p__Firmicutes|c__Bacilli|o__Lactobacillales|f__Enterococcaceae|g__Enterococcus|s__Enterococcus_faecalis	0.069	0.047	0.1492	542
k__Bacteria|p__Actinobacteria|c__Actinobacteria|o__Bifidobacteriales|f__Bifidobacteriaceae|g__Scardovia|s__Scardovia_wiggsiae	-0.074	0.052	0.1499	542
k__Bacteria|p__Firmicutes|c__Clostridia|o__Clostridiales|f__Clostridiales_Family_XI_Incertae_Sedis|g__Peptoniphilus|s__Peptoniphilus_duerdenii	0.047	0.034	0.1599	542
k__Bacteria|p__Proteobacteria|c__Gammaproteobacteria|o__Pasteurellales|f__Pasteurellaceae|g__Actinobacillus|s__Actinobacillus_unclassified	0.059	0.043	0.1659	542
k__Bacteria|p__Actinobacteria|c__Actinobacteria|o__Actinomycetales|f__Actinomycetaceae|g__Actinomyces|s__Actinomyces_odontolyticus	0.073	0.053	0.1713	542
k__Bacteria|p__Firmicutes|c__Erysipelotrichia|o__Erysipelotrichales|f__Erysipelotrichaceae|g__Erysipelotrichaceae_noname|s__Erysipelotrichaceae_bacterium_3_1_53	-0.067	0.05	0.1791	542
k__Bacteria|p__Firmicutes|c__Clostridia|o__Clostridiales|f__Eubacteriaceae|g__Eubacterium|s__Eubacterium_sp_3_1_31	-0.065	0.049	0.1898	542
k__Bacteria|p__Actinobacteria|c__Actinobacteria|o__Actinomycetales|f__Actinomycetaceae|g__Actinomyces|s__Actinomyces_viscosus	-0.068	0.052	0.1914	542
k__Bacteria|p__Firmicutes|c__Clostridia|o__Clostridiales|f__Clostridiaceae|g__Clostridium|s__Clostridium_symbiosum	-0.071	0.054	0.1916	542
k__Viruses|p__Viruses_noname|c__Viruses_noname|o__Viruses_noname|f__Retroviridae|g__Gammaretrovirus|s__Porcine_type_C_oncovirus	-0.044	0.034	0.2011	542
k__Bacteria|p__Proteobacteria|c__Gammaproteobacteria|o__Enterobacteriales|f__Enterobacteriaceae|g__Pantoea|s__Pantoea_unclassified	0.063	0.049	0.2022	542
k__Bacteria|p__Firmicutes|c__Bacilli|o__Lactobacillales|f__Leuconostocaceae|g__Leuconostoc|s__Leuconostoc_lactis	-0.039	0.031	0.2057	542
k__Bacteria|p__Fusobacteria|c__Fusobacteriia|o__Fusobacteriales|f__Fusobacteriaceae|g__Fusobacterium|s__Fusobacterium_nucleatum	-0.053	0.042	0.2069	542
k__Bacteria|p__Bacteroidetes|c__Bacteroidia|o__Bacteroidales|f__Bacteroidaceae|g__Bacteroides|s__Bacteroides_fragilis	-0.067	0.054	0.2228	542
k__Bacteria|p__Firmicutes|c__Bacilli|o__Lactobacillales|f__Streptococcaceae|g__Streptococcus|s__Streptococcus_pasteurianus	0.03	0.025	0.2259	542
k__Bacteria|p__Firmicutes|c__Clostridia|o__Clostridiales|f__Ruminococcaceae|g__Ruminococcus|s__Ruminococcus_bromii	0.065	0.053	0.226	542
k__Bacteria|p__Firmicutes|c__Clostridia|o__Clostridiales|f__Ruminococcaceae|g__Ruminococcus|s__Ruminococcus_flavefaciens	0.065	0.053	0.2261	542
k__Bacteria|p__Firmicutes|c__Bacilli|o__Lactobacillales|f__Lactobacillaceae|g__Lactobacillus|s__Lactobacillus_ruminis	0.05	0.041	0.2266	542
k__Bacteria|p__Proteobacteria|c__Betaproteobacteria|o__Burkholderiales|f__Sutterellaceae|g__Parasutterella|s__Parasutterella_excrementihominis	-0.064	0.053	0.2292	542
k__Bacteria|p__Bacteroidetes|c__Bacteroidia|o__Bacteroidales|f__Porphyromonadaceae|g__Parabacteroides|s__Parabacteroides_unclassified	0.063	0.053	0.2363	542
k__Bacteria|p__Bacteroidetes|c__Bacteroidia|o__Bacteroidales|f__Bacteroidaceae|g__Bacteroides|s__Bacteroides_nordii	0.064	0.054	0.2376	542
k__Bacteria|p__Bacteroidetes|c__Bacteroidia|o__Bacteroidales|f__Porphyromonadaceae|g__Butyricimonas|s__Butyricimonas_synergistica	0.005	0.004	0.2416	542
k__Bacteria|p__Firmicutes|c__Clostridia|o__Clostridiales|f__Clostridiales_noname|g__Clostridiales_noname|s__Clostridiales_genomosp_BVAB3	-0.036	0.03	0.2419	542
k__Bacteria|p__Firmicutes|c__Bacilli|o__Lactobacillales|f__Enterococcaceae|g__Enterococcus|s__Enterococcus_casseliflavus	0.031	0.027	0.2427	542
k__Bacteria|p__Bacteroidetes|c__Bacteroidia|o__Bacteroidales|f__Porphyromonadaceae|g__Parabacteroides|s__Parabacteroides_goldsteinii	0.062	0.053	0.246	542
k__Archaea|p__Euryarchaeota|c__Methanobacteria|o__Methanobacteriales|f__Methanobacteriaceae|g__Methanobrevibacter|s__Methanobrevibacter_unclassified	0.063	0.054	0.2464	542
k__Bacteria|p__Proteobacteria|c__Gammaproteobacteria|o__Pseudomonadales|f__Pseudomonadaceae|g__Pseudomonas|s__Pseudomonas_fragi	0.04	0.035	0.2466	542
k__Bacteria|p__Bacteroidetes|c__Bacteroidia|o__Bacteroidales|f__Bacteroidaceae|g__Bacteroides|s__Bacteroides_fluxus	-0.024	0.021	0.2579	542
k__Bacteria|p__Proteobacteria|c__Gammaproteobacteria|o__Pseudomonadales|f__Moraxellaceae|g__Acinetobacter|s__Acinetobacter_lwoffii	-0.034	0.03	0.2591	542
k__Bacteria|p__Bacteroidetes|c__Bacteroidia|o__Bacteroidales|f__Bacteroidaceae|g__Bacteroides|s__Bacteroides_thetaiotaomicron	0.06	0.054	0.2623	542
k__Bacteria|p__Firmicutes|c__Negativicutes|o__Selenomonadales|f__Veillonellaceae|g__Megasphaera|s__Megasphaera_elsdenii	-0.043	0.038	0.2664	542
k__Bacteria|p__Firmicutes|c__Clostridia|o__Clostridiales|f__Lachnospiraceae|g__Lachnospiraceae_noname|s__Lachnospiraceae_bacterium_3_1_46FAA	0.059	0.053	0.2702	542
k__Bacteria|p__Firmicutes|c__Bacilli|o__Lactobacillales|f__Lactobacillaceae|g__Lactobacillus|s__Lactobacillus_gasseri	0.051	0.046	0.2717	542
k__Bacteria|p__Firmicutes|c__Bacilli|o__Lactobacillales|f__Lactobacillaceae|g__Lactobacillus|s__Lactobacillus_mucosae	0.034	0.031	0.274	542
k__Bacteria|p__Actinobacteria|c__Actinobacteria|o__Coriobacteriales|f__Coriobacteriaceae|g__Collinsella|s__Collinsella_unclassified	-0.055	0.05	0.2742	542
k__Bacteria|p__Proteobacteria|c__Gammaproteobacteria|o__Enterobacteriales|f__Enterobacteriaceae|g__Escherichia|s__Escherichia_sp_TW09276	0.012	0.012	0.2816	542
k__Bacteria|p__Firmicutes|c__Clostridia|o__Clostridiales|f__Lachnospiraceae|g__Roseburia|s__Roseburia_hominis	0.057	0.053	0.2879	542
k__Bacteria|p__Bacteroidetes|c__Bacteroidia|o__Bacteroidales|f__Bacteroidaceae|g__Bacteroides|s__Bacteroides_intestinalis	0.056	0.054	0.2952	542
k__Bacteria|p__Proteobacteria|c__Betaproteobacteria|o__Burkholderiales|f__Comamonadaceae|g__Comamonas|s__Comamonas_unclassified	-0.028	0.026	0.2959	542
k__Bacteria|p__Firmicutes|c__Negativicutes|o__Selenomonadales|f__Veillonellaceae|g__Veillonella|s__Veillonella_atypica	0.056	0.054	0.2994	542
k__Bacteria|p__Firmicutes|c__Bacilli|o__Lactobacillales|f__Streptococcaceae|g__Streptococcus|s__Streptococcus_intermedius	-0.044	0.043	0.2998	542
k__Bacteria|p__Firmicutes|c__Clostridia|o__Clostridiales|f__Ruminococcaceae|g__Ruminococcus|s__Ruminococcus_sp_5_1_39BFAA	-0.056	0.054	0.3019	542
k__Bacteria|p__Bacteroidetes|c__Bacteroidia|o__Bacteroidales|f__Porphyromonadaceae|g__Odoribacter|s__Odoribacter_laneus	0.033	0.033	0.308	542
k__Bacteria|p__Firmicutes|c__Bacilli|o__Lactobacillales|f__Leuconostocaceae|g__Leuconostoc|s__Leuconostoc_pseudomesenteroides	-0.037	0.037	0.3098	542
k__Bacteria|p__Firmicutes|c__Erysipelotrichia|o__Erysipelotrichales|f__Erysipelotrichaceae|g__Erysipelotrichaceae_noname|s__Eubacterium_biforme	-0.055	0.054	0.3099	542
k__Bacteria|p__Bacteroidetes|c__Bacteroidia|o__Bacteroidales|f__Porphyromonadaceae|g__Dysgonomonas|s__Dysgonomonas_unclassified	-0.021	0.021	0.3156	542
k__Bacteria|p__Firmicutes|c__Bacilli|o__Bacillales|f__Bacillales_noname|g__Gemella|s__Gemella_morbillorum	-0.043	0.043	0.3171	542
k__Bacteria|p__Bacteroidetes|c__Bacteroidia|o__Bacteroidales|f__Rikenellaceae|g__Alistipes|s__Alistipes_sp_AP11	-0.053	0.054	0.3179	542
k__Bacteria|p__Proteobacteria|c__Betaproteobacteria|o__Burkholderiales|f__Oxalobacteraceae|g__Oxalobacter|s__Oxalobacter_formigenes	0.053	0.053	0.3182	542
k__Bacteria|p__Firmicutes|c__Clostridia|o__Clostridiales|f__Clostridiaceae|g__Clostridiaceae_noname|s__Clostridiaceae_bacterium_JC118	-0.054	0.054	0.3195	542
k__Bacteria|p__Firmicutes|c__Clostridia|o__Clostridiales|f__Clostridiaceae|g__Clostridium|s__Clostridium_bolteae	-0.053	0.053	0.322	542
k__Bacteria|p__Actinobacteria|c__Actinobacteria|o__Actinomycetales|f__Actinomycetaceae|g__Varibaculum|s__Varibaculum_cambriense	-0.034	0.034	0.3249	542
k__Bacteria|p__Bacteroidetes|c__Bacteroidia|o__Bacteroidales|f__Prevotellaceae|g__Prevotella|s__Prevotella_multisaccharivorax	0.023	0.024	0.3301	542
k__Bacteria|p__Bacteroidetes|c__Bacteroidia|o__Bacteroidales|f__Prevotellaceae|g__Prevotella|s__Prevotella_bivia	0.045	0.047	0.3315	542
k__Bacteria|p__Bacteroidetes|c__Bacteroidia|o__Bacteroidales|f__Bacteroidaceae|g__Bacteroides|s__Bacteroides_stercoris	0.052	0.054	0.3355	542
k__Bacteria|p__Firmicutes|c__Bacilli|o__Bacillales|f__Bacillaceae|g__Bacillus|s__Bacillus_cereus_thuringiensis	0.036	0.037	0.3376	542
k__Bacteria|p__Firmicutes|c__Clostridia|o__Clostridiales|f__Lachnospiraceae|g__Lachnoanaerobaculum|s__Lachnoanaerobaculum_saburreum	0.036	0.037	0.3376	542
k__Bacteria|p__Firmicutes|c__Clostridia|o__Clostridiales|f__Lachnospiraceae|g__Lachnospiraceae_noname|s__Lachnospiraceae_bacterium_oral_taxon_082	-0.034	0.035	0.3396	542
k__Bacteria|p__Firmicutes|c__Clostridia|o__Clostridiales|f__Clostridiaceae|g__Butyricicoccus|s__Butyricicoccus_pullicaecorum	-0.037	0.039	0.3406	542
k__Bacteria|p__Proteobacteria|c__Gammaproteobacteria|o__Enterobacteriales|f__Enterobacteriaceae|g__Shigella|s__Shigella_flexneri	-0.037	0.038	0.3419	542
k__Bacteria|p__Firmicutes|c__Bacilli|o__Lactobacillales|f__Lactobacillaceae|g__Lactobacillus|s__Lactobacillus_rhamnosus	-0.038	0.04	0.3437	542
k__Bacteria|p__Firmicutes|c__Clostridia|o__Clostridiales|f__Lachnospiraceae|g__Lachnospiraceae_noname|s__Lachnospiraceae_bacterium_5_1_63FAA	0.051	0.053	0.3459	542
k__Bacteria|p__Fusobacteria|c__Fusobacteriia|o__Fusobacteriales|f__Fusobacteriaceae|g__Fusobacterium|s__Fusobacterium_ulcerans	-0.036	0.038	0.35	542
k__Bacteria|p__Proteobacteria|c__Gammaproteobacteria|o__Enterobacteriales|f__Enterobacteriaceae|g__Morganella|s__Morganella_morganii	0.029	0.031	0.3507	542
k__Bacteria|p__Bacteroidetes|c__Bacteroidia|o__Bacteroidales|f__Porphyromonadaceae|g__Porphyromonas|s__Porphyromonas_asaccharolytica	-0.05	0.053	0.351	542
k__Bacteria|p__Firmicutes|c__Clostridia|o__Clostridiales|f__Lachnospiraceae|g__Lachnospiraceae_noname|s__Lachnospiraceae_bacterium_8_1_57FAA	0.05	0.053	0.3512	542
k__Bacteria|p__Proteobacteria|c__Gammaproteobacteria|o__Pseudomonadales|f__Moraxellaceae|g__Acinetobacter|s__Acinetobacter_johnsonii	0.028	0.03	0.3516	542
k__Bacteria|p__Bacteroidetes|c__Bacteroidia|o__Bacteroidales|f__Prevotellaceae|g__Paraprevotella|s__Paraprevotella_unclassified	0.049	0.053	0.3521	542
k__Bacteria|p__Firmicutes|c__Bacilli|o__Lactobacillales|f__Streptococcaceae|g__Streptococcus|s__Streptococcus_tigurinus	-0.044	0.048	0.3525	542
k__Bacteria|p__Firmicutes|c__Clostridia|o__Clostridiales|f__Ruminococcaceae|g__Subdoligranulum|s__Subdoligranulum_unclassified	0.05	0.054	0.3566	542
k__Bacteria|p__Actinobacteria|c__Actinobacteria|o__Bifidobacteriales|f__Bifidobacteriaceae|g__Gardnerella|s__Gardnerella_vaginalis	-0.041	0.045	0.3567	542
k__Bacteria|p__Deinococcus_Thermus|c__Deinococci|o__Thermales|f__Thermaceae|g__Thermus|s__Thermus_scotoductus	-0.017	0.018	0.3604	542
k__Bacteria|p__Proteobacteria|c__Gammaproteobacteria|o__Enterobacteriales|f__Enterobacteriaceae|g__Yersinia|s__Yersinia_enterocolitica	0.01	0.011	0.3613	542
k__Bacteria|p__Firmicutes|c__Bacilli|o__Lactobacillales|f__Streptococcaceae|g__Streptococcus|s__Streptococcus_dysgalactiae	0.025	0.027	0.3625	542
k__Bacteria|p__Firmicutes|c__Clostridia|o__Clostridiales|f__Clostridiaceae|g__Clostridium|s__Clostridium_asparagiforme	-0.048	0.054	0.3673	542
k__Viruses|p__Viruses_noname|c__Viruses_noname|o__Caudovirales|f__Myoviridae|g__P2likeviruses|s__Enterobacteria_phage_PsP3	0.035	0.039	0.3725	542
k__Bacteria|p__Proteobacteria|c__Gammaproteobacteria|o__Enterobacteriales|f__Enterobacteriaceae|g__Citrobacter|s__Citrobacter_unclassified	-0.041	0.047	0.3784	542
k__Bacteria|p__Bacteroidetes|c__Bacteroidia|o__Bacteroidales|f__Bacteroidaceae|g__Bacteroides|s__Bacteroides_barnesiae	0.02	0.023	0.3805	542
k__Bacteria|p__Firmicutes|c__Clostridia|o__Clostridiales|f__Ruminococcaceae|g__Ruminococcus|s__Ruminococcus_callidus	0.047	0.054	0.3825	542
k__Bacteria|p__Bacteroidetes|c__Bacteroidia|o__Bacteroidales|f__Bacteroidaceae|g__Bacteroides|s__Bacteroides_sp_3_1_40A	-0.025	0.029	0.3829	542
k__Viruses|p__Viruses_noname|c__Viruses_noname|o__Caudovirales|f__Siphoviridae|g__C2likevirus|s__Lactococcus_phage_bIL67	0.003	0.003	0.3851	542
k__Bacteria|p__Firmicutes|c__Bacilli|o__Lactobacillales|f__Lactobacillaceae|g__Lactobacillus|s__Lactobacillus_curvatus	0.003	0.003	0.3851	542
k__Bacteria|p__Actinobacteria|c__Actinobacteria|o__Bifidobacteriales|f__Bifidobacteriaceae|g__Scardovia|s__Scardovia_inopinata	0.003	0.003	0.3858	542
k__Bacteria|p__Bacteroidetes|c__Bacteroidia|o__Bacteroidales|f__Porphyromonadaceae|g__Parabacteroides|s__Parabacteroides_merdae	-0.046	0.053	0.3859	542
k__Bacteria|p__Bacteroidetes|c__Bacteroidia|o__Bacteroidales|f__Prevotellaceae|g__Prevotella|s__Prevotella_histicola	0.026	0.031	0.3864	542
k__Bacteria|p__Proteobacteria|c__Betaproteobacteria|o__Burkholderiales|f__Burkholderiaceae|g__Ralstonia|s__Ralstonia_unclassified	-0.043	0.049	0.3867	542
k__Bacteria|p__Proteobacteria|c__Betaproteobacteria|o__Burkholderiales|f__Sutterellaceae|g__Sutterella|s__Sutterella_wadsworthensis	0.047	0.054	0.3883	542
k__Bacteria|p__Proteobacteria|c__Gammaproteobacteria|o__Enterobacteriales|f__Enterobacteriaceae|g__Proteus|s__Proteus_unclassified	0.003	0.003	0.39	542
k__Bacteria|p__Actinobacteria|c__Actinobacteria|o__Actinomycetales|f__Actinomycetaceae|g__Actinobaculum|s__Actinobaculum_schaalii	0.003	0.003	0.3906	542
k__Bacteria|p__Actinobacteria|c__Actinobacteria|o__Actinomycetales|f__Brevibacteriaceae|g__Brevibacterium|s__Brevibacterium_linens	0.003	0.003	0.3906	542
k__Bacteria|p__Actinobacteria|c__Actinobacteria|o__Bifidobacteriales|f__Bifidobacteriaceae|g__Bifidobacterium|s__Bifidobacterium_sp_12_1_47BFAA	0.003	0.003	0.3906	542
k__Bacteria|p__Bacteroidetes|c__Bacteroidia|o__Bacteroidales|f__Porphyromonadaceae|g__Porphyromonas|s__Porphyromonas_endodontalis	0.003	0.003	0.3906	542
k__Bacteria|p__Bacteroidetes|c__Flavobacteriia|o__Flavobacteriales|f__Flavobacteriaceae|g__Cellulophaga|s__Cellulophaga_unclassified	0.003	0.003	0.3906	542
k__Bacteria|p__Firmicutes|c__Bacilli|o__Lactobacillales|f__Lactobacillaceae|g__Lactobacillus|s__Lactobacillus_helveticus	0.003	0.003	0.3906	542
k__Bacteria|p__Firmicutes|c__Bacilli|o__Lactobacillales|f__Lactobacillaceae|g__Lactobacillus|s__Lactobacillus_otakiensis	0.003	0.003	0.3906	542
k__Bacteria|p__Firmicutes|c__Bacilli|o__Lactobacillales|f__Streptococcaceae|g__Streptococcus|s__Streptococcus_macedonicus	0.003	0.003	0.3906	542
k__Bacteria|p__Firmicutes|c__Bacilli|o__Lactobacillales|f__Streptococcaceae|g__Streptococcus|s__Streptococcus_sp_BS35b	0.003	0.003	0.3906	542
k__Bacteria|p__Firmicutes|c__Clostridia|o__Clostridiales|f__Oscillospiraceae|g__Oscillibacter|s__Oscillibacter_sp_KLE_1728	0.003	0.003	0.3906	542
k__Bacteria|p__Firmicutes|c__Negativicutes|o__Selenomonadales|f__Veillonellaceae|g__Megasphaera|s__Megasphaera_genomosp_type_1	0.003	0.003	0.3906	542
k__Bacteria|p__Firmicutes|c__Negativicutes|o__Selenomonadales|f__Veillonellaceae|g__Selenomonas|s__Selenomonas_bovis	0.003	0.003	0.3906	542
k__Bacteria|p__Fusobacteria|c__Fusobacteriia|o__Fusobacteriales|f__Fusobacteriaceae|g__Fusobacterium|s__Fusobacterium_varium	0.003	0.003	0.3906	542
k__Bacteria|p__Proteobacteria|c__Betaproteobacteria|o__Neisseriales|f__Neisseriaceae|g__Neisseria|s__Neisseria_subflava	0.003	0.003	0.3906	542
k__Bacteria|p__Proteobacteria|c__Epsilonproteobacteria|o__Campylobacterales|f__Campylobacteraceae|g__Arcobacter|s__Arcobacter_butzleri	0.003	0.003	0.3906	542
k__Bacteria|p__Proteobacteria|c__Epsilonproteobacteria|o__Campylobacterales|f__Campylobacteraceae|g__Arcobacter|s__Arcobacter_unclassified	0.003	0.003	0.3906	542
k__Bacteria|p__Proteobacteria|c__Gammaproteobacteria|o__Enterobacteriales|f__Enterobacteriaceae|g__Enterobacter|s__Enterobacter_mori	0.003	0.003	0.3906	542
k__Bacteria|p__Proteobacteria|c__Gammaproteobacteria|o__Pasteurellales|f__Pasteurellaceae|g__Aggregatibacter|s__Aggregatibacter_aphrophilus	0.003	0.003	0.3906	542
k__Viruses|p__Viruses_noname|c__Viruses_noname|o__Caudovirales|f__Myoviridae|g__Myoviridae_noname|s__Enterobacteria_phage_SfV	0.003	0.003	0.3906	542
k__Viruses|p__Viruses_noname|c__Viruses_noname|o__Caudovirales|f__Siphoviridae|g__Lambdalikevirus|s__Enterobacteria_phage_mEpX1	0.003	0.003	0.3906	542
k__Viruses|p__Viruses_noname|c__Viruses_noname|o__Herpesvirales|f__Herpesviridae|g__Roseolovirus|s__Roseolovirus_unclassified	0.003	0.003	0.3906	542
k__Viruses|p__Viruses_noname|c__Viruses_noname|o__Caudovirales|f__Siphoviridae|g__Lambdalikevirus|s__Enterobacteria_phage_HK633	0.003	0.003	0.3907	542
k__Bacteria|p__Bacteroidetes|c__Bacteroidia|o__Bacteroidales|f__Prevotellaceae|g__Prevotella|s__Prevotella_oralis	0.003	0.003	0.3914	542
k__Bacteria|p__Firmicutes|c__Bacilli|o__Lactobacillales|f__Enterococcaceae|g__Enterococcus|s__Enterococcus_gallinarum	0.003	0.003	0.392	542
k__Bacteria|p__Proteobacteria|c__Gammaproteobacteria|o__Pasteurellales|f__Pasteurellaceae|g__Aggregatibacter|s__Aggregatibacter_segnis	0.003	0.003	0.392	542
k__Bacteria|p__Firmicutes|c__Clostridia|o__Clostridiales|f__Clostridiaceae|g__Clostridium|s__Clostridium_sp_D5	0.003	0.003	0.393	542
k__Bacteria|p__Firmicutes|c__Bacilli|o__Lactobacillales|f__Lactobacillaceae|g__Lactobacillus|s__Lactobacillus_iners	0.003	0.003	0.3935	542
k__Viruses|p__Viruses_noname|c__Viruses_noname|o__Caudovirales|f__Siphoviridae|g__Siphoviridae_noname|s__Propionibacterium_phage_PAD20	0.003	0.003	0.3944	542
k__Bacteria|p__Actinobacteria|c__Actinobacteria|o__Actinomycetales|f__Actinomycetaceae|g__Actinomyces|s__Actinomyces_sp_ICM47	-0.015	0.018	0.395	542
k__Bacteria|p__Actinobacteria|c__Actinobacteria|o__Actinomycetales|f__Actinomycetaceae|g__Actinomyces|s__Actinomyces_naeslundii	-0.033	0.039	0.3951	542
k__Bacteria|p__Actinobacteria|c__Actinobacteria|o__Coriobacteriales|f__Coriobacteriaceae|g__Eggerthella|s__Eggerthella_unclassified	-0.046	0.054	0.3954	542
k__Viruses|p__Viruses_noname|c__Viruses_noname|o__Caudovirales|f__Siphoviridae|g__Siphoviridae_noname|s__Lactococcus_phage_ul36	0.003	0.003	0.3954	542
k__Bacteria|p__Bacteroidetes|c__Bacteroidia|o__Bacteroidales|f__Porphyromonadaceae|g__Dysgonomonas|s__Dysgonomonas_mossii	0.003	0.003	0.396	542
k__Bacteria|p__Bacteroidetes|c__Bacteroidia|o__Bacteroidales|f__Porphyromonadaceae|g__Dysgonomonas|s__Dysgonomonas_gadei	0.003	0.003	0.3965	542
k__Bacteria|p__Firmicutes|c__Bacilli|o__Lactobacillales|f__Lactobacillaceae|g__Lactobacillus|s__Lactobacillus_amylovorus	0.003	0.003	0.3973	542
k__Bacteria|p__Proteobacteria|c__Alphaproteobacteria|o__Rhizobiales|f__Bradyrhizobiaceae|g__Rhodopseudomonas|s__Rhodopseudomonas_palustris	0.003	0.003	0.3975	542
k__Bacteria|p__Actinobacteria|c__Actinobacteria|o__Coriobacteriales|f__Coriobacteriaceae|g__Eggerthella|s__Eggerthella_sp_HGA1	0.003	0.003	0.3975	542
k__Viruses|p__Viruses_noname|c__Viruses_noname|o__Caudovirales|f__Siphoviridae|g__Siphoviridae_noname|s__Streptococcus_phage_Sfi11	0.003	0.003	0.3979	542
k__Viruses|p__Viruses_noname|c__Viruses_noname|o__Caudovirales|f__Siphoviridae|g__Siphoviridae_noname|s__Staphylococcus_phage_PVL	0.003	0.003	0.3982	542
k__Bacteria|p__Proteobacteria|c__Betaproteobacteria|o__Burkholderiales|f__Burkholderiaceae|g__Lautropia|s__Lautropia_mirabilis	0.003	0.003	0.3985	542
k__Bacteria|p__Firmicutes|c__Negativicutes|o__Selenomonadales|f__Acidaminococcaceae|g__Acidaminococcus|s__Acidaminococcus_sp_HPA0509	0.003	0.003	0.3985	542
k__Bacteria|p__Bacteroidetes|c__Bacteroidia|o__Bacteroidales|f__Porphyromonadaceae|g__Parabacteroides|s__Parabacteroides_sp_20_3	0.003	0.003	0.3987	542
k__Bacteria|p__Firmicutes|c__Clostridia|o__Clostridiales|f__Clostridiaceae|g__Clostridium|s__Clostridium_colicanis	0.003	0.003	0.3987	542
k__Viruses|p__Viruses_noname|c__Viruses_noname|o__Caudovirales|f__Siphoviridae|g__Siphoviridae_noname|s__Streptococcus_phage_O1205	0.003	0.003	0.3988	542
k__Bacteria|p__Firmicutes|c__Bacilli|o__Lactobacillales|f__Lactobacillaceae|g__Lactobacillus|s__Lactobacillus_johnsonii	0.003	0.003	0.3989	542
k__Bacteria|p__Firmicutes|c__Clostridia|o__Clostridiales|f__Eubacteriaceae|g__Pseudoramibacter|s__Pseudoramibacter_alactolyticus	0.003	0.003	0.3995	542
k__Viruses|p__Viruses_noname|c__Viruses_noname|o__Caudovirales|f__Myoviridae|g__Viunalikevirus|s__Viunalikevirus_unclassified	0.003	0.003	0.3997	542
k__Viruses|p__Viruses_noname|c__Viruses_noname|o__Caudovirales|f__Siphoviridae|g__Siphoviridae_noname|s__Streptococcus_phage_ALQ13_2	-0.015	0.018	0.3998	542
k__Bacteria|p__Firmicutes|c__Bacilli|o__Lactobacillales|f__Streptococcaceae|g__Lactococcus|s__Lactococcus_raffinolactis	-0.035	0.042	0.4006	542
k__Bacteria|p__Actinobacteria|c__Actinobacteria|o__Coriobacteriales|f__Coriobacteriaceae|g__Slackia|s__Slackia_exigua	0.003	0.003	0.4007	542
k__Bacteria|p__Firmicutes|c__Bacilli|o__Lactobacillales|f__Lactobacillaceae|g__Lactobacillus|s__Lactobacillus_gastricus	0.003	0.003	0.4008	542
k__Bacteria|p__Synergistetes|c__Synergistia|o__Synergistales|f__Synergistaceae|g__Jonquetella|s__Jonquetella_unclassified	0.003	0.003	0.4014	542
k__Bacteria|p__Bacteroidetes|c__Bacteroidia|o__Bacteroidales|f__Prevotellaceae|g__Prevotella|s__Prevotella_amnii	0.003	0.003	0.4018	542
k__Bacteria|p__Bacteroidetes|c__Bacteroidia|o__Bacteroidales|f__Prevotellaceae|g__Prevotella|s__Prevotella_denticola	0.003	0.003	0.4018	542
k__Bacteria|p__Proteobacteria|c__Gammaproteobacteria|o__Enterobacteriales|f__Enterobacteriaceae|g__Escherichia|s__Escherichia_sp_TW11588	0.003	0.003	0.402	542
k__Bacteria|p__Actinobacteria|c__Actinobacteria|o__Actinomycetales|f__Actinomycetaceae|g__Actinomyces|s__Actinomyces_turicensis	-0.043	0.051	0.4023	542
k__Viruses|p__Viruses_noname|c__Viruses_noname|o__Caudovirales|f__Siphoviridae|g__Siphoviridae_noname|s__Lactococcus_phage_phi7	0.003	0.003	0.4029	542
k__Bacteria|p__Firmicutes|c__Bacilli|o__Lactobacillales|f__Streptococcaceae|g__Streptococcus|s__Streptococcus_oligofermentans	0.003	0.003	0.4036	542
k__Bacteria|p__Proteobacteria|c__Gammaproteobacteria|o__Enterobacteriales|f__Enterobacteriaceae|g__Escherichia|s__Escherichia_hermannii	0.003	0.003	0.404	542
k__Bacteria|p__Bacteroidetes|c__Bacteroidia|o__Bacteroidales|f__Rikenellaceae|g__Alistipes|s__Alistipes_sp_JC136	0.013	0.015	0.4041	542
k__Bacteria|p__Firmicutes|c__Bacilli|o__Lactobacillales|f__Streptococcaceae|g__Lactococcus|s__Lactococcus_garvieae	0.003	0.003	0.4042	542
k__Bacteria|p__Proteobacteria|c__Gammaproteobacteria|o__Enterobacteriales|f__Enterobacteriaceae|g__Yersinia|s__Yersinia_unclassified	0.003	0.003	0.4043	542
k__Bacteria|p__Firmicutes|c__Bacilli|o__Lactobacillales|f__Lactobacillaceae|g__Lactobacillus|s__Lactobacillus_ultunensis	0.003	0.003	0.4047	542
k__Bacteria|p__Firmicutes|c__Erysipelotrichia|o__Erysipelotrichales|f__Erysipelotrichaceae|g__Erysipelotrichaceae_noname|s__Erysipelotrichaceae_bacterium_6_1_45	0.045	0.054	0.4052	542
k__Bacteria|p__Firmicutes|c__Bacilli|o__Lactobacillales|f__Leuconostocaceae|g__Weissella|s__Weissella_unclassified	0.003	0.003	0.4062	542
k__Bacteria|p__Synergistetes|c__Synergistia|o__Synergistales|f__Synergistaceae|g__Jonquetella|s__Jonquetella_anthropi	0.003	0.003	0.4074	542
k__Bacteria|p__Actinobacteria|c__Actinobacteria|o__Actinomycetales|f__Actinomycetaceae|g__Mobiluncus|s__Mobiluncus_curtisii	0.003	0.003	0.4078	542
k__Bacteria|p__Firmicutes|c__Bacilli|o__Lactobacillales|f__Aerococcaceae|g__Facklamia|s__Facklamia_unclassified	0.003	0.003	0.4081	542
k__Bacteria|p__Actinobacteria|c__Actinobacteria|o__Coriobacteriales|f__Coriobacteriaceae|g__Enterorhabdus|s__Enterorhabdus_caecimuris	0.003	0.003	0.4084	542
k__Bacteria|p__Bacteroidetes|c__Bacteroidia|o__Bacteroidales|f__Bacteroidaceae|g__Bacteroides|s__Bacteroides_sp_3_2_5	0.003	0.003	0.4086	542
k__Bacteria|p__Bacteroidetes|c__Bacteroidia|o__Bacteroidales|f__Prevotellaceae|g__Prevotella|s__Prevotella_melaninogenica	0.003	0.003	0.409	542
k__Bacteria|p__Firmicutes|c__Clostridia|o__Clostridiales|f__Clostridiaceae|g__Clostridium|s__Clostridium_citroniae	-0.045	0.054	0.4095	542
k__Bacteria|p__Actinobacteria|c__Actinobacteria|o__Actinomycetales|f__Brevibacteriaceae|g__Brevibacterium|s__Brevibacterium_unclassified	0.003	0.003	0.4096	542
k__Bacteria|p__Firmicutes|c__Bacilli|o__Lactobacillales|f__Streptococcaceae|g__Streptococcus|s__Streptococcus_gallolyticus	0.003	0.003	0.4099	542
k__Bacteria|p__Firmicutes|c__Bacilli|o__Bacillales|f__Staphylococcaceae|g__Staphylococcus|s__Staphylococcus_aureus	0.022	0.027	0.4101	542
k__Bacteria|p__Bacteroidetes|c__Bacteroidia|o__Bacteroidales|f__Prevotellaceae|g__Prevotella|s__Prevotella_bergensis	-0.025	0.03	0.4103	542
k__Viruses|p__Viruses_noname|c__Viruses_noname|o__Caudovirales|f__Podoviridae|g__Epsilon15likevirus|s__Epsilon15likevirus_unclassified	0.003	0.003	0.4105	542
k__Bacteria|p__Proteobacteria|c__Alphaproteobacteria|o__Rhodobacterales|f__Rhodobacteraceae|g__Rhodobacter|s__Rhodobacter_sphaeroides	0.003	0.003	0.4108	542
k__Bacteria|p__Firmicutes|c__Clostridia|o__Clostridiales|f__Lachnospiraceae|g__Blautia|s__Ruminococcus_obeum	-0.044	0.054	0.4112	542
k__Bacteria|p__Proteobacteria|c__Gammaproteobacteria|o__Enterobacteriales|f__Enterobacteriaceae|g__Shigella|s__Shigella_sonnei	0.003	0.003	0.4112	542
k__Bacteria|p__Synergistetes|c__Synergistia|o__Synergistales|f__Synergistaceae|g__Pyramidobacter|s__Pyramidobacter_piscolens	0.003	0.003	0.4113	542
k__Bacteria|p__Proteobacteria|c__Gammaproteobacteria|o__Aeromonadales|f__Succinivibrionaceae|g__Succinatimonas|s__Succinatimonas_hippei	0.003	0.003	0.4114	542
k__Bacteria|p__Firmicutes|c__Erysipelotrichia|o__Erysipelotrichales|f__Erysipelotrichaceae|g__Allobaculum|s__Allobaculum_stercoricanis	0.003	0.003	0.4131	542
k__Bacteria|p__Firmicutes|c__Negativicutes|o__Selenomonadales|f__Acidaminococcaceae|g__Acidaminococcus|s__Acidaminococcus_sp_BV3L6	0.003	0.003	0.4152	542
k__Bacteria|p__Proteobacteria|c__Gammaproteobacteria|o__Pasteurellales|f__Pasteurellaceae|g__Haemophilus|s__Haemophilus_pittmaniae	0.003	0.003	0.4157	542
k__Bacteria|p__Proteobacteria|c__Betaproteobacteria|o__Burkholderiales|f__Burkholderiaceae|g__Ralstonia|s__Ralstonia_solanacearum	0.003	0.003	0.416	542
k__Bacteria|p__Firmicutes|c__Clostridia|o__Clostridiales|f__Lachnospiraceae|g__Blautia|s__Blautia_producta	-0.041	0.051	0.4166	542
k__Bacteria|p__Firmicutes|c__Bacilli|o__Lactobacillales|f__Lactobacillaceae|g__Lactobacillus|s__Lactobacillus_crispatus	0.003	0.003	0.4166	542
k__Bacteria|p__Firmicutes|c__Bacilli|o__Lactobacillales|f__Streptococcaceae|g__Streptococcus|s__Streptococcus_infantis	0.044	0.054	0.4166	542
k__Bacteria|p__Proteobacteria|c__Deltaproteobacteria|o__Desulfovibrionales|f__Desulfovibrionaceae|g__Bilophila|s__Bilophila_sp_4_1_30	0.003	0.003	0.4166	542
k__Bacteria|p__Firmicutes|c__Bacilli|o__Lactobacillales|f__Leuconostocaceae|g__Weissella|s__Weissella_confusa	0.003	0.003	0.4186	542
k__Bacteria|p__Bacteroidetes|c__Bacteroidia|o__Bacteroidales|f__Bacteroidaceae|g__Bacteroides|s__Bacteroides_sp_4_3_47FAA	0.037	0.046	0.4199	542
k__Bacteria|p__Firmicutes|c__Negativicutes|o__Selenomonadales|f__Veillonellaceae|g__Dialister|s__Dialister_micraerophilus	0.003	0.003	0.4205	542
k__Bacteria|p__Bacteroidetes|c__Bacteroidia|o__Bacteroidales|f__Bacteroidaceae|g__Bacteroides|s__Bacteroides_sp_1_1_30	-0.034	0.042	0.4219	542
k__Bacteria|p__Firmicutes|c__Clostridia|o__Clostridiales|f__Clostridiales_Family_XI_Incertae_Sedis|g__Anaerococcus|s__Anaerococcus_prevotii	0.003	0.003	0.4232	542
k__Bacteria|p__Proteobacteria|c__Gammaproteobacteria|o__Alteromonadales|f__Shewanellaceae|g__Shewanella|s__Shewanella_unclassified	-0.035	0.044	0.4248	542
k__Bacteria|p__Actinobacteria|c__Actinobacteria|o__Actinomycetales|f__Actinomycetaceae|g__Actinomyces|s__Actinomyces_sp_HPA0247	0.002	0.003	0.4252	542
k__Bacteria|p__Deinococcus_Thermus|c__Deinococci|o__Deinococcales|f__Deinococcaceae|g__Deinococcus|s__Deinococcus_unclassified	-0.033	0.042	0.426	542
k__Bacteria|p__Deinococcus_Thermus|c__Deinococci|o__Thermales|f__Thermaceae|g__Thermus|s__Thermus_unclassified	-0.021	0.027	0.428	542
k__Bacteria|p__Actinobacteria|c__Actinobacteria|o__Actinomycetales|f__Actinomycetaceae|g__Actinomyces|s__Actinomyces_graevenitzii	-0.041	0.053	0.4315	542
k__Bacteria|p__Firmicutes|c__Clostridia|o__Clostridiales|f__Peptostreptococcaceae|g__Peptostreptococcus|s__Peptostreptococcus_stomatis	-0.024	0.031	0.4326	542
k__Bacteria|p__Firmicutes|c__Bacilli|o__Bacillales|f__Bacillales_noname|g__Gemella|s__Gemella_haemolysans	-0.034	0.043	0.4339	542
k__Bacteria|p__Firmicutes|c__Negativicutes|o__Selenomonadales|f__Veillonellaceae|g__Dialister|s__Dialister_succinatiphilus	0.033	0.042	0.44	542
k__Bacteria|p__Proteobacteria|c__Betaproteobacteria|o__Burkholderiales|f__Burkholderiales_noname|g__Burkholderiales_noname|s__Burkholderiales_bacterium_1_1_47	-0.041	0.053	0.4408	542
k__Bacteria|p__Firmicutes|c__Bacilli|o__Lactobacillales|f__Streptococcaceae|g__Streptococcus|s__Streptococcus_parasanguinis	-0.042	0.054	0.4418	542
k__Bacteria|p__Firmicutes|c__Bacilli|o__Lactobacillales|f__Streptococcaceae|g__Streptococcus|s__Streptococcus_australis	0.041	0.054	0.4419	542
k__Bacteria|p__Actinobacteria|c__Actinobacteria|o__Coriobacteriales|f__Coriobacteriaceae|g__Slackia|s__Slackia_unclassified	-0.025	0.032	0.442	542
k__Bacteria|p__Actinobacteria|c__Actinobacteria|o__Actinomycetales|f__Corynebacteriaceae|g__Corynebacterium|s__Corynebacterium_casei	0.002	0.003	0.4424	542
k__Bacteria|p__Proteobacteria|c__Gammaproteobacteria|o__Enterobacteriales|f__Enterobacteriaceae|g__Enterobacter|s__Enterobacter_cloacae	0.038	0.05	0.4431	542
k__Bacteria|p__Firmicutes|c__Clostridia|o__Clostridiales|f__Eubacteriaceae|g__Eubacterium|s__Eubacterium_ramulus	-0.042	0.054	0.4444	542
k__Viruses|p__Viruses_noname|c__Viruses_noname|o__Caudovirales|f__Siphoviridae|g__Siphoviridae_noname|s__Lactobacillus_phage_Lc_Nu	0.028	0.037	0.4445	542
k__Bacteria|p__Firmicutes|c__Erysipelotrichia|o__Erysipelotrichales|f__Erysipelotrichaceae|g__Holdemania|s__Holdemania_filiformis	-0.04	0.053	0.4529	542
k__Bacteria|p__Actinobacteria|c__Actinobacteria|o__Actinomycetales|f__Corynebacteriaceae|g__Corynebacterium|s__Corynebacterium_matruchotii	-0.017	0.023	0.4559	542
k__Bacteria|p__Firmicutes|c__Clostridia|o__Clostridiales|f__Lachnospiraceae|g__Lachnospiraceae_noname|s__Lachnospiraceae_bacterium_2_1_58FAA	-0.04	0.054	0.4563	542
k__Bacteria|p__Firmicutes|c__Clostridia|o__Clostridiales|f__Lachnospiraceae|g__Lachnospiraceae_noname|s__Lachnospiraceae_bacterium_6_1_63FAA	0.029	0.039	0.4581	542
k__Bacteria|p__Actinobacteria|c__Actinobacteria|o__Bifidobacteriales|f__Bifidobacteriaceae|g__Bifidobacterium|s__Bifidobacterium_dentium	0.039	0.053	0.4614	542
k__Bacteria|p__Actinobacteria|c__Actinobacteria|o__Bifidobacteriales|f__Bifidobacteriaceae|g__Bifidobacterium|s__Bifidobacterium_catenulatum	0.039	0.053	0.4639	542
k__Bacteria|p__Actinobacteria|c__Actinobacteria|o__Actinomycetales|f__Micrococcaceae|g__Micrococcus|s__Micrococcus_luteus	0.024	0.033	0.4658	542
k__Bacteria|p__Bacteroidetes|c__Bacteroidia|o__Bacteroidales|f__Prevotellaceae|g__Paraprevotella|s__Paraprevotella_xylaniphila	0.039	0.053	0.4667	542
k__Bacteria|p__Firmicutes|c__Negativicutes|o__Selenomonadales|f__Veillonellaceae|g__Anaeroglobus|s__Anaeroglobus_geminatus	-0.027	0.037	0.4668	542
k__Bacteria|p__Bacteroidetes|c__Bacteroidia|o__Bacteroidales|f__Bacteroidaceae|g__Bacteroides|s__Bacteroides_sp_2_1_22	-0.036	0.049	0.4677	542
k__Bacteria|p__Firmicutes|c__Clostridia|o__Clostridiales|f__Eubacteriaceae|g__Eubacterium|s__Eubacterium_siraeum	0.039	0.054	0.4693	542
k__Bacteria|p__Firmicutes|c__Clostridia|o__Clostridiales|f__Eubacteriaceae|g__Eubacterium|s__Eubacterium_brachy	-0.03	0.042	0.47	542
k__Bacteria|p__Bacteroidetes|c__Bacteroidia|o__Bacteroidales|f__Bacteroidaceae|g__Bacteroides|s__Bacteroides_salanitronis	0.022	0.031	0.474	542
k__Bacteria|p__Actinobacteria|c__Actinobacteria|o__Coriobacteriales|f__Coriobacteriaceae|g__Atopobium|s__Atopobium_parvulum	0.037	0.053	0.4804	542
k__Bacteria|p__Firmicutes|c__Bacilli|o__Bacillales|f__Bacillales_noname|g__Gemella|s__Gemella_sanguinis	0.036	0.051	0.4851	542
k__Bacteria|p__Actinobacteria|c__Actinobacteria|o__Coriobacteriales|f__Coriobacteriaceae|g__Atopobium|s__Atopobium_vaginae	-0.025	0.037	0.4875	542
k__Bacteria|p__Firmicutes|c__Clostridia|o__Clostridiales|f__Clostridiales_Family_XI_Incertae_Sedis|g__Parvimonas|s__Parvimonas_micra	-0.02	0.029	0.4891	542
k__Bacteria|p__Firmicutes|c__Bacilli|o__Lactobacillales|f__Streptococcaceae|g__Streptococcus|s__Streptococcus_lutetiensis	-0.023	0.033	0.4897	542
k__Archaea|p__Euryarchaeota|c__Methanobacteria|o__Methanobacteriales|f__Methanobacteriaceae|g__Methanosphaera|s__Methanosphaera_stadtmanae	-0.032	0.047	0.4925	542
k__Bacteria|p__Firmicutes|c__Clostridia|o__Clostridiales|f__Lachnospiraceae|g__Coprococcus|s__Coprococcus_sp_ART55_1	0.037	0.054	0.4927	542
k__Bacteria|p__Firmicutes|c__Negativicutes|o__Selenomonadales|f__Acidaminococcaceae|g__Acidaminococcus|s__Acidaminococcus_sp_D21	0.022	0.032	0.493	542
k__Bacteria|p__Actinobacteria|c__Actinobacteria|o__Coriobacteriales|f__Coriobacteriaceae|g__Cryptobacterium|s__Cryptobacterium_curtum	-0.024	0.035	0.4951	542
k__Bacteria|p__Firmicutes|c__Clostridia|o__Clostridiales|f__Lachnospiraceae|g__Roseburia|s__Roseburia_unclassified	-0.036	0.053	0.4953	542
k__Bacteria|p__Verrucomicrobia|c__Verrucomicrobiae|o__Verrucomicrobiales|f__Verrucomicrobiaceae|g__Akkermansia|s__Akkermansia_muciniphila	0.037	0.054	0.4968	542
k__Bacteria|p__Actinobacteria|c__Actinobacteria|o__Actinomycetales|f__Corynebacteriaceae|g__Corynebacterium|s__Corynebacterium_durum	-0.031	0.046	0.4979	542
k__Bacteria|p__Actinobacteria|c__Actinobacteria|o__Actinomycetales|f__Actinomycetaceae|g__Actinomyces|s__Actinomyces_johnsonii	0.024	0.036	0.498	542
k__Viruses|p__Viruses_noname|c__Viruses_noname|o__Caudovirales|f__Siphoviridae|g__Siphoviridae_noname|s__Streptococcus_phage_TP_778L	0.025	0.037	0.499	542
k__Bacteria|p__Firmicutes|c__Clostridia|o__Clostridiales|f__Clostridiaceae|g__Clostridium|s__Clostridium_clostridioforme	-0.034	0.05	0.5003	542
k__Bacteria|p__Proteobacteria|c__Betaproteobacteria|o__Burkholderiales|f__Burkholderiaceae|g__Burkholderia|s__Burkholderia_unclassified	-0.015	0.023	0.501	542
k__Bacteria|p__Actinobacteria|c__Actinobacteria|o__Coriobacteriales|f__Coriobacteriaceae|g__Atopobium|s__Atopobium_rimae	-0.034	0.05	0.5034	542
k__Bacteria|p__Firmicutes|c__Clostridia|o__Clostridiales|f__Clostridiaceae|g__Clostridium|s__Clostridium_hathewayi	-0.036	0.054	0.5058	542
k__Bacteria|p__Bacteroidetes|c__Bacteroidia|o__Bacteroidales|f__Prevotellaceae|g__Prevotella|s__Prevotella_buccalis	-0.033	0.05	0.5139	542
k__Bacteria|p__Firmicutes|c__Clostridia|o__Clostridiales|f__Lachnospiraceae|g__Lachnospiraceae_noname|s__Lachnospiraceae_bacterium_9_1_43BFAA	-0.031	0.047	0.5147	542
k__Bacteria|p__Firmicutes|c__Clostridia|o__Clostridiales|f__Ruminococcaceae|g__Anaerotruncus|s__Anaerotruncus_unclassified	-0.035	0.054	0.5158	542
k__Bacteria|p__Firmicutes|c__Negativicutes|o__Selenomonadales|f__Acidaminococcaceae|g__Acidaminococcus|s__Acidaminococcus_fermentans	-0.027	0.042	0.5163	542
k__Bacteria|p__Firmicutes|c__Clostridia|o__Clostridiales|f__Lachnospiraceae|g__Coprococcus|s__Coprococcus_comes	-0.035	0.054	0.5167	542
k__Bacteria|p__Bacteroidetes|c__Bacteroidia|o__Bacteroidales|f__Bacteroidaceae|g__Bacteroides|s__Bacteroides_oleiciplenus	-0.022	0.034	0.5222	542
k__Bacteria|p__Candidatus_Saccharibacteria|c__Candidatus_Saccharibacteria_noname|o__Candidatus_Saccharibacteria_noname|f__Candidatus_Saccharibacteria_noname|g__Candidatus_Saccharibacteria_noname|s__candidate_division_TM7_single_cell_isolate_TM7b	0.03	0.047	0.5252	542
k__Bacteria|p__Firmicutes|c__Clostridia|o__Clostridiales|f__Clostridiaceae|g__Clostridium|s__Clostridium_sp_KLE_1755	-0.02	0.032	0.5271	542
k__Bacteria|p__Bacteroidetes|c__Bacteroidia|o__Bacteroidales|f__Rikenellaceae|g__Alistipes|s__Alistipes_unclassified	0.034	0.054	0.5293	542
k__Bacteria|p__Firmicutes|c__Negativicutes|o__Selenomonadales|f__Veillonellaceae|g__Mitsuokella|s__Mitsuokella_multacida	-0.024	0.039	0.5309	542
k__Bacteria|p__Proteobacteria|c__Gammaproteobacteria|o__Enterobacteriales|f__Enterobacteriaceae|g__Citrobacter|s__Citrobacter_freundii	-0.029	0.046	0.5337	542
k__Bacteria|p__Actinobacteria|c__Actinobacteria|o__Bifidobacteriales|f__Bifidobacteriaceae|g__Bifidobacterium|s__Bifidobacterium_longum	0.033	0.054	0.5378	542
k__Bacteria|p__Bacteroidetes|c__Bacteroidia|o__Bacteroidales|f__Bacteroidaceae|g__Bacteroides|s__Bacteroides_vulgatus	0.033	0.054	0.5386	542
k__Bacteria|p__Actinobacteria|c__Actinobacteria|o__Actinomycetales|f__Actinomycetaceae|g__Actinomyces|s__Actinomyces_oris	0.022	0.036	0.54	542
k__Bacteria|p__Fusobacteria|c__Fusobacteriia|o__Fusobacteriales|f__Fusobacteriaceae|g__Fusobacterium|s__Fusobacterium_periodonticum	-0.022	0.037	0.5422	542
k__Bacteria|p__Proteobacteria|c__Gammaproteobacteria|o__Pseudomonadales|f__Pseudomonadaceae|g__Pseudomonas|s__Pseudomonas_aeruginosa	-0.019	0.032	0.544	542
k__Bacteria|p__Firmicutes|c__Clostridia|o__Clostridiales|f__Clostridiales_Family_XI_Incertae_Sedis|g__Anaerococcus|s__Anaerococcus_lactolyticus	-0.019	0.031	0.5454	542
k__Bacteria|p__Firmicutes|c__Bacilli|o__Lactobacillales|f__Aerococcaceae|g__Abiotrophia|s__Abiotrophia_defectiva	-0.028	0.046	0.5464	542
k__Bacteria|p__Firmicutes|c__Erysipelotrichia|o__Erysipelotrichales|f__Erysipelotrichaceae|g__Holdemania|s__Holdemania_unclassified	-0.032	0.053	0.5499	542
k__Bacteria|p__Firmicutes|c__Bacilli|o__Lactobacillales|f__Lactobacillaceae|g__Lactobacillus|s__Lactobacillus_casei_paracasei	0.032	0.053	0.5552	542
k__Bacteria|p__Firmicutes|c__Clostridia|o__Clostridiales|f__Peptostreptococcaceae|g__Peptostreptococcus|s__Peptostreptococcus_unclassified	-0.027	0.046	0.5564	542
k__Bacteria|p__Firmicutes|c__Clostridia|o__Clostridiales|f__Ruminococcaceae|g__Ruminococcus|s__Ruminococcus_sp_JC304	-0.012	0.021	0.5687	542
k__Bacteria|p__Bacteroidetes|c__Bacteroidia|o__Bacteroidales|f__Bacteroidaceae|g__Bacteroides|s__Bacteroides_dorei	0.03	0.054	0.5732	542
k__Bacteria|p__Firmicutes|c__Erysipelotrichia|o__Erysipelotrichales|f__Erysipelotrichaceae|g__Erysipelotrichaceae_noname|s__Eubacterium_dolichum	-0.027	0.048	0.5759	542
k__Bacteria|p__Bacteroidetes|c__Bacteroidia|o__Bacteroidales|f__Porphyromonadaceae|g__Coprobacter|s__Coprobacter_fastidiosus	0.029	0.053	0.5834	542
k__Bacteria|p__Bacteroidetes|c__Bacteroidia|o__Bacteroidales|f__Porphyromonadaceae|g__Barnesiella|s__Barnesiella_intestinihominis	-0.029	0.054	0.5844	542
k__Bacteria|p__Firmicutes|c__Negativicutes|o__Selenomonadales|f__Acidaminococcaceae|g__Acidaminococcus|s__Acidaminococcus_intestini	0.023	0.043	0.5855	542
k__Bacteria|p__Firmicutes|c__Negativicutes|o__Selenomonadales|f__Veillonellaceae|g__Megasphaera|s__Megasphaera_micronuciformis	-0.022	0.041	0.586	542
k__Bacteria|p__Firmicutes|c__Bacilli|o__Lactobacillales|f__Lactobacillaceae|g__Lactobacillus|s__Lactobacillus_salivarius	-0.018	0.034	0.588	542
k__Bacteria|p__Bacteroidetes|c__Bacteroidia|o__Bacteroidales|f__Porphyromonadaceae|g__Porphyromonas|s__Porphyromonas_bennonis	-0.028	0.052	0.5936	542
k__Bacteria|p__Proteobacteria|c__Epsilonproteobacteria|o__Campylobacterales|f__Campylobacteraceae|g__Campylobacter|s__Campylobacter_hominis	-0.022	0.04	0.5949	542
k__Bacteria|p__Bacteroidetes|c__Bacteroidia|o__Bacteroidales|f__Prevotellaceae|g__Prevotella|s__Prevotella_disiens	-0.026	0.048	0.5952	542
k__Bacteria|p__Bacteroidetes|c__Bacteroidia|o__Bacteroidales|f__Bacteroidaceae|g__Bacteroides|s__Bacteroides_clarus	0.029	0.054	0.5955	542
k__Bacteria|p__Actinobacteria|c__Actinobacteria|o__Actinomycetales|f__Micrococcaceae|g__Rothia|s__Rothia_mucilaginosa	-0.028	0.054	0.5991	542
k__Bacteria|p__Bacteroidetes|c__Bacteroidia|o__Bacteroidales|f__Rikenellaceae|g__Alistipes|s__Alistipes_putredinis	0.028	0.054	0.603	542
k__Bacteria|p__Proteobacteria|c__Gammaproteobacteria|o__Enterobacteriales|f__Enterobacteriaceae|g__Escherichia|s__Escherichia_unclassified	-0.028	0.054	0.6059	542
k__Bacteria|p__Bacteroidetes|c__Bacteroidia|o__Bacteroidales|f__Prevotellaceae|g__Prevotella|s__Prevotella_stercorea	-0.024	0.047	0.6066	542
k__Bacteria|p__Firmicutes|c__Clostridia|o__Clostridiales|f__Clostridiaceae|g__Clostridium|s__Clostridium_hylemonae	-0.024	0.047	0.6078	542
k__Bacteria|p__Firmicutes|c__Clostridia|o__Clostridiales|f__Lachnospiraceae|g__Butyrivibrio|s__Butyrivibrio_crossotus	0.026	0.052	0.6094	542
k__Bacteria|p__Firmicutes|c__Bacilli|o__Lactobacillales|f__Enterococcaceae|g__Enterococcus|s__Enterococcus_hirae	0.017	0.033	0.6109	542
k__Bacteria|p__Actinobacteria|c__Actinobacteria|o__Actinomycetales|f__Actinomycetaceae|g__Mobiluncus|s__Mobiluncus_unclassified	0.014	0.028	0.6131	542
k__Bacteria|p__Firmicutes|c__Erysipelotrichia|o__Erysipelotrichales|f__Erysipelotrichaceae|g__Erysipelotrichaceae_noname|s__Erysipelotrichaceae_bacterium_2_2_44A	0.027	0.053	0.6147	542
k__Bacteria|p__Spirochaetes|c__Spirochaetia|o__Spirochaetales|f__Brachyspiraceae|g__Brachyspira|s__Brachyspira_unclassified	-0.019	0.039	0.6169	542
k__Bacteria|p__Firmicutes|c__Clostridia|o__Clostridiales|f__Peptostreptococcaceae|g__Peptostreptococcaceae_noname|s__Clostridium_bartlettii	0.027	0.054	0.6175	542
k__Bacteria|p__Firmicutes|c__Negativicutes|o__Selenomonadales|f__Acidaminococcaceae|g__Acidaminococcus|s__Acidaminococcus_unclassified	0.025	0.051	0.619	542
k__Bacteria|p__Actinobacteria|c__Actinobacteria|o__Coriobacteriales|f__Coriobacteriaceae|g__Eggerthella|s__Eggerthella_lenta	-0.026	0.054	0.6323	542
k__Bacteria|p__Firmicutes|c__Bacilli|o__Lactobacillales|f__Aerococcaceae|g__Facklamia|s__Facklamia_hominis	0.011	0.024	0.6379	542
k__Bacteria|p__Firmicutes|c__Clostridia|o__Clostridiales|f__Clostridiaceae|g__Clostridium|s__Clostridium_methylpentosum	-0.023	0.049	0.6427	542
k__Bacteria|p__Firmicutes|c__Bacilli|o__Lactobacillales|f__Leuconostocaceae|g__Leuconostoc|s__Leuconostoc_gelidum	0.013	0.029	0.6435	542
k__Bacteria|p__Firmicutes|c__Erysipelotrichia|o__Erysipelotrichales|f__Erysipelotrichaceae|g__Holdemania|s__Holdemania_sp_AP2	-0.018	0.038	0.6447	542
k__Bacteria|p__Firmicutes|c__Bacilli|o__Lactobacillales|f__Streptococcaceae|g__Streptococcus|s__Streptococcus_gordonii	-0.024	0.053	0.6476	542
k__Bacteria|p__Actinobacteria|c__Actinobacteria|o__Coriobacteriales|f__Coriobacteriaceae|g__Olsenella|s__Olsenella_unclassified	-0.024	0.053	0.6524	542
k__Bacteria|p__Bacteroidetes|c__Bacteroidia|o__Bacteroidales|f__Porphyromonadaceae|g__Odoribacter|s__Odoribacter_splanchnicus	-0.024	0.054	0.6548	542
k__Bacteria|p__Bacteroidetes|c__Bacteroidia|o__Bacteroidales|f__Prevotellaceae|g__Prevotella|s__Prevotella_copri	-0.024	0.053	0.657	542
k__Bacteria|p__Firmicutes|c__Bacilli|o__Lactobacillales|f__Streptococcaceae|g__Streptococcus|s__Streptococcus_sobrinus	-0.018	0.04	0.6582	542
k__Bacteria|p__Bacteroidetes|c__Bacteroidia|o__Bacteroidales|f__Porphyromonadaceae|g__Parabacteroides|s__Parabacteroides_sp_D13	0.013	0.03	0.6619	542
k__Bacteria|p__Firmicutes|c__Clostridia|o__Clostridiales|f__Eubacteriaceae|g__Anaerofustis|s__Anaerofustis_stercorihominis	-0.019	0.042	0.662	542
k__Bacteria|p__Bacteroidetes|c__Bacteroidia|o__Bacteroidales|f__Bacteroidaceae|g__Bacteroides|s__Bacteroides_sp_3_1_19	-0.016	0.038	0.669	542
k__Bacteria|p__Firmicutes|c__Erysipelotrichia|o__Erysipelotrichales|f__Erysipelotrichaceae|g__Coprobacillus|s__Coprobacillus_sp_29_1	-0.015	0.036	0.6695	542
k__Bacteria|p__Bacteroidetes|c__Bacteroidia|o__Bacteroidales|f__Porphyromonadaceae|g__Odoribacter|s__Odoribacter_unclassified	0.023	0.053	0.6703	542
k__Bacteria|p__Firmicutes|c__Clostridia|o__Clostridiales|f__Peptostreptococcaceae|g__Peptostreptococcaceae_noname|s__Peptostreptococcaceae_noname_unclassified	0.023	0.054	0.675	542
k__Bacteria|p__Firmicutes|c__Bacilli|o__Lactobacillales|f__Leuconostocaceae|g__Leuconostoc|s__Leuconostoc_unclassified	-0.018	0.042	0.6751	542
k__Bacteria|p__Firmicutes|c__Bacilli|o__Lactobacillales|f__Leuconostocaceae|g__Leuconostoc|s__Leuconostoc_mesenteroides	-0.017	0.042	0.6776	542
k__Bacteria|p__Firmicutes|c__Clostridia|o__Clostridiales|f__Clostridiales_Family_XIII_Incertae_Sedis|g__Clostridiales_Family_XIII_Incertae_Sedis_noname|s__Eubacterium_infirmum	-0.02	0.047	0.6782	542
k__Bacteria|p__Firmicutes|c__Clostridia|o__Clostridiales|f__Clostridiales_Family_XI_Incertae_Sedis|g__Peptoniphilus|s__Peptoniphilus_harei	0.007	0.017	0.6795	542
k__Bacteria|p__Bacteroidetes|c__Bacteroidia|o__Bacteroidales|f__Bacteroidaceae|g__Bacteroides|s__Bacteroides_faecis	0.022	0.054	0.68	542
k__Bacteria|p__Firmicutes|c__Clostridia|o__Clostridiales|f__Clostridiales_Family_XI_Incertae_Sedis|g__Peptoniphilus|s__Peptoniphilus_lacrimalis	-0.015	0.036	0.6809	542
k__Bacteria|p__Bacteroidetes|c__Bacteroidia|o__Bacteroidales|f__Bacteroidaceae|g__Bacteroides|s__Bacteroides_plebeius	0.022	0.053	0.6811	542
k__Bacteria|p__Firmicutes|c__Clostridia|o__Clostridiales|f__Eubacteriaceae|g__Eubacterium|s__Eubacterium_saphenum	-0.011	0.028	0.6812	542
k__Bacteria|p__Firmicutes|c__Clostridia|o__Clostridiales|f__Ruminococcaceae|g__Ruminococcaceae_noname|s__Ruminococcaceae_bacterium_D16	-0.022	0.054	0.6812	542
k__Bacteria|p__Firmicutes|c__Bacilli|o__Lactobacillales|f__Streptococcaceae|g__Streptococcus|s__Streptococcus_mutans	-0.021	0.05	0.6838	542
k__Bacteria|p__Firmicutes|c__Erysipelotrichia|o__Erysipelotrichales|f__Erysipelotrichaceae|g__Erysipelotrichaceae_noname|s__Clostridium_ramosum	0.022	0.053	0.6855	542
k__Bacteria|p__Proteobacteria|c__Gammaproteobacteria|o__Enterobacteriales|f__Enterobacteriaceae|g__Enterobacter|s__Enterobacter_aerogenes	-0.013	0.033	0.6867	542
k__Bacteria|p__Firmicutes|c__Clostridia|o__Clostridiales|f__Lachnospiraceae|g__Anaerostipes|s__Anaerostipes_unclassified	-0.02	0.05	0.69	542
k__Bacteria|p__Actinobacteria|c__Actinobacteria|o__Bifidobacteriales|f__Bifidobacteriaceae|g__Alloscardovia|s__Alloscardovia_omnicolens	-0.018	0.045	0.6914	542
k__Bacteria|p__Actinobacteria|c__Actinobacteria|o__Bifidobacteriales|f__Bifidobacteriaceae|g__Bifidobacterium|s__Bifidobacterium_angulatum	0.019	0.047	0.6929	542
k__Bacteria|p__Bacteroidetes|c__Bacteroidia|o__Bacteroidales|f__Rikenellaceae|g__Alistipes|s__Alistipes_sp_HGB5	-0.019	0.048	0.6934	542
k__Bacteria|p__Proteobacteria|c__Gammaproteobacteria|o__Enterobacteriales|f__Enterobacteriaceae|g__Klebsiella|s__Klebsiella_unclassified	-0.018	0.046	0.694	542
k__Bacteria|p__Firmicutes|c__Bacilli|o__Lactobacillales|f__Lactobacillaceae|g__Lactobacillus|s__Lactobacillus_plantarum	0.013	0.033	0.6944	542
k__Bacteria|p__Firmicutes|c__Clostridia|o__Clostridiales|f__Ruminococcaceae|g__Ruminococcus|s__Ruminococcus_albus	0.021	0.054	0.6995	542
k__Bacteria|p__Actinobacteria|c__Actinobacteria|o__Bifidobacteriales|f__Bifidobacteriaceae|g__Bifidobacterium|s__Bifidobacterium_breve	-0.015	0.038	0.6996	542
k__Bacteria|p__Proteobacteria|c__Gammaproteobacteria|o__Enterobacteriales|f__Enterobacteriaceae|g__Escherichia|s__Escherichia_coli	0.021	0.054	0.6998	542
k__Bacteria|p__Firmicutes|c__Erysipelotrichia|o__Erysipelotrichales|f__Erysipelotrichaceae|g__Coprobacillus|s__Coprobacillus_sp_D6	0.009	0.023	0.7071	542
k__Bacteria|p__Bacteroidetes|c__Bacteroidia|o__Bacteroidales|f__Rikenellaceae|g__Alistipes|s__Alistipes_indistinctus	0.02	0.054	0.7089	542
k__Bacteria|p__Proteobacteria|c__Betaproteobacteria|o__Burkholderiales|f__Sutterellaceae|g__Sutterella|s__Sutterella_parvirubra	-0.008	0.023	0.7266	542
k__Bacteria|p__Firmicutes|c__Clostridia|o__Clostridiales|f__Eubacteriaceae|g__Eubacterium|s__Eubacterium_limosum	-0.015	0.044	0.7301	542
k__Bacteria|p__Firmicutes|c__Erysipelotrichia|o__Erysipelotrichales|f__Erysipelotrichaceae|g__Turicibacter|s__Turicibacter_sanguinis	-0.018	0.052	0.736	542
k__Bacteria|p__Proteobacteria|c__Gammaproteobacteria|o__Pasteurellales|f__Pasteurellaceae|g__Aggregatibacter|s__Aggregatibacter_unclassified	0.006	0.019	0.7366	542
k__Bacteria|p__Firmicutes|c__Clostridia|o__Clostridiales|f__Ruminococcaceae|g__Subdoligranulum|s__Subdoligranulum_variabile	-0.018	0.054	0.7372	542
k__Bacteria|p__Firmicutes|c__Clostridia|o__Clostridiales|f__Lachnospiraceae|g__Roseburia|s__Roseburia_inulinivorans	-0.018	0.054	0.7381	542
k__Bacteria|p__Firmicutes|c__Clostridia|o__Clostridiales|f__Lachnospiraceae|g__Anaerostipes|s__Anaerostipes_hadrus	-0.018	0.054	0.7387	542
k__Bacteria|p__Firmicutes|c__Clostridia|o__Clostridiales|f__Ruminococcaceae|g__Subdoligranulum|s__Subdoligranulum_sp_4_3_54A2FAA	-0.018	0.054	0.7425	542
k__Bacteria|p__Firmicutes|c__Bacilli|o__Lactobacillales|f__Streptococcaceae|g__Streptococcus|s__Streptococcus_anginosus	-0.018	0.053	0.7428	542
k__Bacteria|p__Firmicutes|c__Bacilli|o__Lactobacillales|f__Streptococcaceae|g__Streptococcus|s__Streptococcus_sanguinis	0.017	0.053	0.7446	542
k__Bacteria|p__Firmicutes|c__Clostridia|o__Clostridiales|f__Clostridiaceae|g__Clostridium|s__Clostridium_perfringens	-0.015	0.046	0.7448	542
k__Bacteria|p__Firmicutes|c__Clostridia|o__Clostridiales|f__Eubacteriaceae|g__Eubacterium|s__Eubacterium_rectale	0.017	0.054	0.7455	542
k__Bacteria|p__Proteobacteria|c__Gammaproteobacteria|o__Enterobacteriales|f__Enterobacteriaceae|g__Klebsiella|s__Klebsiella_pneumoniae	-0.016	0.049	0.7463	542
k__Bacteria|p__Firmicutes|c__Bacilli|o__Lactobacillales|f__Lactobacillaceae|g__Lactobacillus|s__Lactobacillus_sakei	-0.013	0.04	0.7474	542
k__Bacteria|p__Bacteroidetes|c__Bacteroidia|o__Bacteroidales|f__Bacteroidaceae|g__Bacteroides|s__Bacteroides_salyersiae	-0.017	0.054	0.7485	542
k__Bacteria|p__Firmicutes|c__Bacilli|o__Bacillales|f__Bacillales_noname|g__Gemella|s__Gemella_unclassified	0.016	0.051	0.7492	542
k__Bacteria|p__Bacteroidetes|c__Bacteroidia|o__Bacteroidales|f__Porphyromonadaceae|g__Porphyromonas|s__Porphyromonas_somerae	0.017	0.053	0.7493	542
k__Bacteria|p__Firmicutes|c__Clostridia|o__Clostridiales|f__Clostridiaceae|g__Clostridium|s__Clostridium_sp_L2_50	0.017	0.053	0.7498	542
k__Bacteria|p__Proteobacteria|c__Gammaproteobacteria|o__Enterobacteriales|f__Enterobacteriaceae|g__Enterobacteriaceae_noname|s__Enterobacteriaceae_bacterium_9_2_54FAA	-0.014	0.045	0.7506	542
k__Bacteria|p__Actinobacteria|c__Actinobacteria|o__Coriobacteriales|f__Coriobacteriaceae|g__Adlercreutzia|s__Adlercreutzia_equolifaciens	0.017	0.053	0.7533	542
k__Bacteria|p__Firmicutes|c__Clostridia|o__Clostridiales|f__Ruminococcaceae|g__Ruminococcus|s__Ruminococcus_lactaris	0.017	0.054	0.7575	542
k__Viruses|p__Viruses_noname|c__Viruses_noname|o__Viruses_noname|f__Potyviridae|g__Potyvirus|s__Dasheen_mosaic_virus	-0.008	0.025	0.7579	542
k__Bacteria|p__Firmicutes|c__Bacilli|o__Lactobacillales|f__Lactobacillaceae|g__Lactobacillus|s__Lactobacillus_antri	0.008	0.026	0.7621	542
k__Bacteria|p__Firmicutes|c__Clostridia|o__Clostridiales|f__Eubacteriaceae|g__Eubacterium|s__Eubacterium_hallii	0.016	0.054	0.7624	542
k__Bacteria|p__Firmicutes|c__Clostridia|o__Clostridiales|f__Clostridiales_Family_XI_Incertae_Sedis|g__Anaerococcus|s__Anaerococcus_obesiensis	-0.007	0.023	0.7625	542
k__Bacteria|p__Firmicutes|c__Clostridia|o__Clostridiales|f__Clostridiaceae|g__Clostridium|s__Clostridium_celatum	0.015	0.051	0.7629	542
k__Bacteria|p__Actinobacteria|c__Actinobacteria|o__Coriobacteriales|f__Coriobacteriaceae|g__Collinsella|s__Collinsella_tanakaei	-0.012	0.039	0.7651	542
k__Bacteria|p__Actinobacteria|c__Actinobacteria|o__Coriobacteriales|f__Coriobacteriaceae|g__Coriobacteriaceae_noname|s__Coriobacteriaceae_bacterium_BV3Ac1	-0.004	0.015	0.7675	542
k__Bacteria|p__Firmicutes|c__Clostridia|o__Clostridiales|f__Clostridiales_Family_XI_Incertae_Sedis|g__Parvimonas|s__Parvimonas_unclassified	-0.013	0.043	0.7686	542
k__Bacteria|p__Firmicutes|c__Clostridia|o__Clostridiales|f__Peptostreptococcaceae|g__Peptostreptococcaceae_noname|s__Clostridium_glycolicum	0.012	0.041	0.7697	542
k__Bacteria|p__Bacteroidetes|c__Bacteroidia|o__Bacteroidales|f__Prevotellaceae|g__Alloprevotella|s__Alloprevotella_unclassified	0.003	0.011	0.7713	542
k__Bacteria|p__Bacteroidetes|c__Bacteroidia|o__Bacteroidales|f__Prevotellaceae|g__Prevotella|s__Prevotella_buccae	-0.01	0.035	0.7731	542
k__Bacteria|p__Firmicutes|c__Negativicutes|o__Selenomonadales|f__Veillonellaceae|g__Mitsuokella|s__Mitsuokella_unclassified	-0.015	0.054	0.7776	542
k__Bacteria|p__Actinobacteria|c__Actinobacteria|o__Actinomycetales|f__Micrococcaceae|g__Rothia|s__Rothia_dentocariosa	-0.015	0.053	0.7802	542
k__Bacteria|p__Firmicutes|c__Clostridia|o__Clostridiales|f__Lachnospiraceae|g__Blautia|s__Blautia_hansenii	0.005	0.017	0.7862	542
k__Bacteria|p__Actinobacteria|c__Actinobacteria|o__Actinomycetales|f__Propionibacteriaceae|g__Propionibacterium|s__Propionibacterium_acnes	0.007	0.026	0.7918	542
k__Bacteria|p__Actinobacteria|c__Actinobacteria|o__Bifidobacteriales|f__Bifidobacteriaceae|g__Bifidobacterium|s__Bifidobacterium_pseudocatenulatum	-0.014	0.053	0.7954	542
k__Bacteria|p__Proteobacteria|c__Gammaproteobacteria|o__Enterobacteriales|f__Enterobacteriaceae|g__Citrobacter|s__Citrobacter_koseri	-0.01	0.04	0.7963	542
k__Bacteria|p__Actinobacteria|c__Actinobacteria|o__Bifidobacteriales|f__Bifidobacteriaceae|g__Scardovia|s__Scardovia_unclassified	-0.013	0.05	0.7981	542
k__Bacteria|p__Firmicutes|c__Bacilli|o__Lactobacillales|f__Lactobacillaceae|g__Lactobacillus|s__Lactobacillus_oris	0.009	0.033	0.7991	542
k__Bacteria|p__Proteobacteria|c__Gammaproteobacteria|o__Alteromonadales|f__Shewanellaceae|g__Shewanella|s__Shewanella_oneidensis	-0.011	0.043	0.8001	542
k__Bacteria|p__Firmicutes|c__Clostridia|o__Clostridiales|f__Lachnospiraceae|g__Oribacterium|s__Oribacterium_sinus	-0.01	0.039	0.8007	542
k__Bacteria|p__Firmicutes|c__Clostridia|o__Clostridiales|f__Oscillospiraceae|g__Oscillibacter|s__Oscillibacter_sp_KLE_1745	0.012	0.047	0.8031	542
k__Bacteria|p__Firmicutes|c__Clostridia|o__Clostridiales|f__Lachnospiraceae|g__Dorea|s__Dorea_unclassified	0.012	0.05	0.8033	542
k__Bacteria|p__Firmicutes|c__Clostridia|o__Clostridiales|f__Clostridiaceae|g__Clostridium|s__Clostridium_scindens	0.013	0.053	0.804	542
k__Bacteria|p__Fusobacteria|c__Fusobacteriia|o__Fusobacteriales|f__Leptotrichiaceae|g__Leptotrichia|s__Leptotrichia_unclassified	0.005	0.021	0.805	542
k__Bacteria|p__Firmicutes|c__Bacilli|o__Lactobacillales|f__Streptococcaceae|g__Streptococcus|s__Streptococcus_vestibularis	0.013	0.053	0.8056	542
k__Bacteria|p__Actinobacteria|c__Actinobacteria|o__Coriobacteriales|f__Coriobacteriaceae|g__Slackia|s__Slackia_piriformis	-0.01	0.041	0.8066	542
k__Bacteria|p__Firmicutes|c__Negativicutes|o__Selenomonadales|f__Veillonellaceae|g__Megamonas|s__Megamonas_funiformis	-0.009	0.037	0.8073	542
k__Bacteria|p__Firmicutes|c__Clostridia|o__Clostridiales|f__Lachnospiraceae|g__Dorea|s__Dorea_longicatena	-0.013	0.053	0.8103	542
k__Bacteria|p__Firmicutes|c__Bacilli|o__Lactobacillales|f__Lactobacillaceae|g__Pediococcus|s__Pediococcus_acidilactici	0.002	0.01	0.8103	542
k__Bacteria|p__Firmicutes|c__Clostridia|o__Clostridiales|f__Clostridiaceae|g__Clostridium|s__Clostridium_butyricum	0.002	0.01	0.8103	542
k__Eukaryota|p__Ascomycota|c__Saccharomycetes|o__Saccharomycetales|f__Saccharomycetaceae|g__Saccharomyces|s__Saccharomyces_cerevisiae	-0.013	0.052	0.8113	542
k__Bacteria|p__Firmicutes|c__Bacilli|o__Lactobacillales|f__Lactobacillaceae|g__Pediococcus|s__Pediococcus_pentosaceus	0.007	0.029	0.8162	542
k__Viruses|p__Viruses_noname|c__Viruses_noname|o__Caudovirales|f__Siphoviridae|g__Siphoviridae_noname|s__Lactobacillus_phage_PL_1	0.009	0.039	0.8195	542
k__Bacteria|p__Firmicutes|c__Erysipelotrichia|o__Erysipelotrichales|f__Erysipelotrichaceae|g__Bulleidia|s__Bulleidia_extructa	-0.009	0.041	0.8205	542
k__Bacteria|p__Actinobacteria|c__Actinobacteria|o__Coriobacteriales|f__Coriobacteriaceae|g__Olsenella|s__Olsenella_uli	0.01	0.045	0.8217	542
k__Bacteria|p__Firmicutes|c__Erysipelotrichia|o__Erysipelotrichales|f__Erysipelotrichaceae|g__Erysipelotrichaceae_noname|s__Eubacterium_cylindroides	0.012	0.053	0.8255	542
k__Bacteria|p__Bacteroidetes|c__Bacteroidia|o__Bacteroidales|f__Porphyromonadaceae|g__Parabacteroides|s__Parabacteroides_johnsonii	0.012	0.054	0.8273	542
k__Bacteria|p__Synergistetes|c__Synergistia|o__Synergistales|f__Synergistaceae|g__Synergistes|s__Synergistes_sp_3_1_syn1	-0.007	0.035	0.8313	542
k__Viruses|p__Viruses_noname|c__Viruses_noname|o__Caudovirales|f__Siphoviridae|g__Siphoviridae_noname|s__Leuconostoc_phage_P793	0.007	0.031	0.8321	542
k__Bacteria|p__Firmicutes|c__Clostridia|o__Clostridiales|f__Ruminococcaceae|g__Ruminococcus|s__Ruminococcus_champanellensis	-0.01	0.05	0.8362	542
k__Bacteria|p__Proteobacteria|c__Gammaproteobacteria|o__Enterobacteriales|f__Enterobacteriaceae|g__Raoultella|s__Raoultella_ornithinolytica	0.007	0.032	0.8377	542
k__Bacteria|p__Firmicutes|c__Clostridia|o__Clostridiales|f__Clostridiales_Family_XI_Incertae_Sedis|g__Finegoldia|s__Finegoldia_magna	0.007	0.034	0.8386	542
k__Bacteria|p__Firmicutes|c__Bacilli|o__Lactobacillales|f__Leuconostocaceae|g__Leuconostoc|s__Leuconostoc_gasicomitatum	0.006	0.028	0.8387	542
k__Bacteria|p__Firmicutes|c__Erysipelotrichia|o__Erysipelotrichales|f__Erysipelotrichaceae|g__Erysipelotrichaceae_noname|s__Clostridium_innocuum	0.01	0.052	0.8399	542
k__Bacteria|p__Proteobacteria|c__Betaproteobacteria|o__Neisseriales|f__Neisseriaceae|g__Neisseria|s__Neisseria_unclassified	-0.009	0.044	0.8401	542
k__Bacteria|p__Firmicutes|c__Erysipelotrichia|o__Erysipelotrichales|f__Erysipelotrichaceae|g__Solobacterium|s__Solobacterium_moorei	-0.01	0.052	0.8408	542
k__Bacteria|p__Firmicutes|c__Bacilli|o__Lactobacillales|f__Carnobacteriaceae|g__Carnobacterium|s__Carnobacterium_maltaromaticum	0.006	0.032	0.8409	542
k__Bacteria|p__Proteobacteria|c__Gammaproteobacteria|o__Pseudomonadales|f__Moraxellaceae|g__Acinetobacter|s__Acinetobacter_unclassified	-0.007	0.037	0.8447	542
k__Bacteria|p__Bacteroidetes|c__Bacteroidia|o__Bacteroidales|f__Bacteroidaceae|g__Bacteroides|s__Bacteroides_xylanisolvens	0.011	0.054	0.8464	542
k__Bacteria|p__Fusobacteria|c__Fusobacteriia|o__Fusobacteriales|f__Fusobacteriaceae|g__Fusobacterium|s__Fusobacterium_mortiferum	-0.005	0.027	0.8467	542
k__Bacteria|p__Bacteroidetes|c__Bacteroidia|o__Bacteroidales|f__Bacteroidaceae|g__Bacteroides|s__Bacteroides_sp_1_1_6	0.004	0.019	0.8472	542
k__Bacteria|p__Firmicutes|c__Clostridia|o__Clostridiales|f__Peptostreptococcaceae|g__Peptostreptococcaceae_noname|s__Clostridium_sordellii	0.005	0.025	0.8497	542
k__Eukaryota|p__Ascomycota|c__Saccharomycetes|o__Saccharomycetales|f__Saccharomycetaceae|g__Naumovozyma|s__Naumovozyma_unclassified	-0.008	0.044	0.8498	542
k__Bacteria|p__Firmicutes|c__Clostridia|o__Clostridiales|f__Peptostreptococcaceae|g__Peptostreptococcus|s__Peptostreptococcus_anaerobius	-0.007	0.04	0.851	542
k__Bacteria|p__Bacteroidetes|c__Bacteroidia|o__Bacteroidales|f__Bacteroidaceae|g__Bacteroides|s__Bacteroides_caccae	-0.01	0.054	0.8555	542
k__Bacteria|p__Actinobacteria|c__Actinobacteria|o__Actinomycetales|f__Actinomycetales_noname|g__Tropheryma|s__Tropheryma_whipplei	0.004	0.02	0.856	542
k__Bacteria|p__Firmicutes|c__Bacilli|o__Lactobacillales|f__Streptococcaceae|g__Streptococcus|s__Streptococcus_peroris	0.007	0.038	0.8564	542
k__Bacteria|p__Firmicutes|c__Negativicutes|o__Selenomonadales|f__Veillonellaceae|g__Veillonella|s__Veillonella_dispar	0.01	0.053	0.8565	542
k__Bacteria|p__Deinococcus_Thermus|c__Deinococci|o__Deinococcales|f__Deinococcaceae|g__Deinococcus|s__Deinococcus_radiodurans	-0.008	0.044	0.8576	542
k__Bacteria|p__Firmicutes|c__Bacilli|o__Lactobacillales|f__Lactobacillaceae|g__Lactobacillus|s__Lactobacillus_fermentum	-0.008	0.044	0.8577	542
k__Bacteria|p__Firmicutes|c__Bacilli|o__Lactobacillales|f__Lactobacillaceae|g__Lactobacillus|s__Lactobacillus_brevis	-0.007	0.037	0.859	542
k__Bacteria|p__Bacteroidetes|c__Bacteroidia|o__Bacteroidales|f__Bacteroidaceae|g__Bacteroides|s__Bacteroides_finegoldii	0.009	0.054	0.8618	542
k__Bacteria|p__Firmicutes|c__Clostridia|o__Clostridiales|f__Clostridiales_Family_XI_Incertae_Sedis|g__Anaerococcus|s__Anaerococcus_vaginalis	0.006	0.033	0.8629	542
k__Bacteria|p__Firmicutes|c__Bacilli|o__Lactobacillales|f__Streptococcaceae|g__Streptococcus|s__Streptococcus_salivarius	0.009	0.054	0.8631	542
k__Bacteria|p__Firmicutes|c__Clostridia|o__Clostridiales|f__Lachnospiraceae|g__Butyrivibrio|s__Butyrivibrio_unclassified	0.007	0.043	0.8652	542
k__Bacteria|p__Firmicutes|c__Clostridia|o__Clostridiales|f__Lachnospiraceae|g__Roseburia|s__Roseburia_intestinalis	0.009	0.054	0.866	542
k__Bacteria|p__Actinobacteria|c__Actinobacteria|o__Coriobacteriales|f__Coriobacteriaceae|g__Collinsella|s__Collinsella_aerofaciens	-0.009	0.054	0.8664	542
k__Bacteria|p__Firmicutes|c__Erysipelotrichia|o__Erysipelotrichales|f__Erysipelotrichaceae|g__Catenibacterium|s__Catenibacterium_mitsuokai	0.009	0.053	0.8726	542
k__Bacteria|p__Bacteroidetes|c__Bacteroidia|o__Bacteroidales|f__Bacteroidaceae|g__Bacteroides|s__Bacteroides_sp_D20	-0.005	0.031	0.8793	542
k__Bacteria|p__Firmicutes|c__Clostridia|o__Clostridiales|f__Clostridiales_Family_XI_Incertae_Sedis|g__Clostridiales_Family_XI_Incertae_Sedis_noname|s__Clostridiales_bacterium_BV3C26	-0.004	0.024	0.8796	542
k__Bacteria|p__Firmicutes|c__Bacilli|o__Lactobacillales|f__Streptococcaceae|g__Streptococcus|s__Streptococcus_cristatus	-0.006	0.044	0.8853	542
k__Bacteria|p__Candidatus_Saccharibacteria|c__Candidatus_Saccharibacteria_noname|o__Candidatus_Saccharibacteria_noname|f__Candidatus_Saccharibacteria_noname|g__Candidatus_Saccharibacteria_noname|s__candidate_division_TM7_single_cell_isolate_TM7c	0.008	0.052	0.8855	542
k__Bacteria|p__Actinobacteria|c__Actinobacteria|o__Coriobacteriales|f__Coriobacteriaceae|g__Eggerthella|s__Eggerthella_sp_1_3_56FAA	0.005	0.036	0.8884	542
k__Bacteria|p__Proteobacteria|c__Gammaproteobacteria|o__Pasteurellales|f__Pasteurellaceae|g__Haemophilus|s__Haemophilus_sputorum	0.002	0.014	0.8889	542
k__Bacteria|p__Firmicutes|c__Bacilli|o__Lactobacillales|f__Streptococcaceae|g__Streptococcus|s__Streptococcus_constellatus	0.005	0.036	0.8898	542
k__Bacteria|p__Firmicutes|c__Negativicutes|o__Selenomonadales|f__Acidaminococcaceae|g__Phascolarctobacterium|s__Phascolarctobacterium_succinatutens	0.007	0.053	0.8948	542
k__Bacteria|p__Proteobacteria|c__Betaproteobacteria|o__Burkholderiales|f__Burkholderiaceae|g__Ralstonia|s__Ralstonia_pickettii	-0.005	0.038	0.8956	542
k__Bacteria|p__Firmicutes|c__Bacilli|o__Lactobacillales|f__Leuconostocaceae|g__Leuconostoc|s__Leuconostoc_citreum	-0.004	0.029	0.8973	542
k__Bacteria|p__Firmicutes|c__Clostridia|o__Clostridiales|f__Eubacteriaceae|g__Eubacterium|s__Eubacterium_ventriosum	-0.007	0.054	0.8998	542
k__Bacteria|p__Firmicutes|c__Clostridia|o__Clostridiales|f__Lachnospiraceae|g__Blautia|s__Blautia_hydrogenotrophica	0.007	0.053	0.9	542
k__Bacteria|p__Actinobacteria|c__Actinobacteria|o__Coriobacteriales|f__Coriobacteriaceae|g__Gordonibacter|s__Gordonibacter_pamelaeae	0.007	0.054	0.9	542
k__Bacteria|p__Proteobacteria|c__Deltaproteobacteria|o__Desulfovibrionales|f__Desulfovibrionaceae|g__Bilophila|s__Bilophila_unclassified	0.007	0.054	0.9008	542
k__Bacteria|p__Firmicutes|c__Negativicutes|o__Selenomonadales|f__Veillonellaceae|g__Megasphaera|s__Megasphaera_unclassified	-0.005	0.041	0.9082	542
k__Bacteria|p__Firmicutes|c__Clostridia|o__Clostridiales|f__Lachnospiraceae|g__Lachnospiraceae_noname|s__Lachnospiraceae_bacterium_1_1_57FAA	-0.006	0.054	0.909	542
k__Viruses|p__Viruses_noname|c__Viruses_noname|o__Caudovirales|f__Siphoviridae|g__Siphoviridae_noname|s__Lactococcus_phage_936_sensu_lato	-0.004	0.035	0.9101	542
k__Bacteria|p__Firmicutes|c__Bacilli|o__Lactobacillales|f__Streptococcaceae|g__Streptococcus|s__Streptococcus_mitis_oralis_pneumoniae	-0.006	0.052	0.9108	542
k__Bacteria|p__Fusobacteria|c__Fusobacteriia|o__Fusobacteriales|f__Fusobacteriaceae|g__Fusobacterium|s__Fusobacterium_gonidiaformans	0.004	0.038	0.9128	542
k__Bacteria|p__Bacteroidetes|c__Bacteroidia|o__Bacteroidales|f__Prevotellaceae|g__Prevotella|s__Prevotella_salivae	-0.003	0.026	0.914	542
k__Bacteria|p__Proteobacteria|c__Epsilonproteobacteria|o__Campylobacterales|f__Helicobacteraceae|g__Helicobacter|s__Helicobacter_pylori	-0.003	0.026	0.914	542
k__Bacteria|p__Proteobacteria|c__Gammaproteobacteria|o__Enterobacteriales|f__Enterobacteriaceae|g__Hafnia|s__Hafnia_alvei	-0.004	0.039	0.9141	542
k__Bacteria|p__Bacteroidetes|c__Flavobacteriia|o__Flavobacteriales|f__Flavobacteriaceae|g__Capnocytophaga|s__Capnocytophaga_unclassified	0.003	0.029	0.915	542
k__Bacteria|p__Proteobacteria|c__Deltaproteobacteria|o__Desulfovibrionales|f__Desulfovibrionaceae|g__Desulfovibrio|s__Desulfovibrio_desulfuricans	0.006	0.053	0.9174	542
k__Viruses|p__Viruses_noname|c__Viruses_noname|o__Caudovirales|f__Siphoviridae|g__Siphoviridae_noname|s__Lactococcus_phage_P680	-0.005	0.051	0.9179	542
k__Bacteria|p__Firmicutes|c__Bacilli|o__Lactobacillales|f__Leuconostocaceae|g__Weissella|s__Weissella_cibaria	0.003	0.033	0.9198	542
k__Bacteria|p__Actinobacteria|c__Actinobacteria|o__Coriobacteriales|f__Coriobacteriaceae|g__Atopobium|s__Atopobium_sp_ICM58	-0.003	0.027	0.926	542
k__Bacteria|p__Firmicutes|c__Negativicutes|o__Selenomonadales|f__Veillonellaceae|g__Megamonas|s__Megamonas_unclassified	0.004	0.044	0.9261	542
k__Bacteria|p__Proteobacteria|c__Deltaproteobacteria|o__Desulfovibrionales|f__Desulfovibrionaceae|g__Desulfovibrio|s__Desulfovibrio_piger	-0.005	0.053	0.9263	542
k__Bacteria|p__Actinobacteria|c__Actinobacteria|o__Actinomycetales|f__Actinomycetaceae|g__Actinomyces|s__Actinomyces_massiliensis	-0.004	0.046	0.9308	542
k__Bacteria|p__Proteobacteria|c__Gammaproteobacteria|o__Enterobacteriales|f__Enterobacteriaceae|g__Serratia|s__Serratia_marcescens	0.002	0.018	0.932	542
k__Bacteria|p__Firmicutes|c__Clostridia|o__Clostridiales|f__Clostridiales_noname|g__Clostridiales_noname|s__Clostridiales_bacterium_1_7_47FAA	-0.004	0.053	0.9362	542
k__Bacteria|p__Firmicutes|c__Bacilli|o__Lactobacillales|f__Carnobacteriaceae|g__Granulicatella|s__Granulicatella_unclassified	0.004	0.053	0.9396	542
k__Bacteria|p__Firmicutes|c__Bacilli|o__Lactobacillales|f__Carnobacteriaceae|g__Granulicatella|s__Granulicatella_adiacens	-0.004	0.052	0.9425	542
k__Bacteria|p__Firmicutes|c__Bacilli|o__Lactobacillales|f__Enterococcaceae|g__Enterococcus|s__Enterococcus_durans	0.003	0.042	0.9456	542
k__Eukaryota|p__Ascomycota|c__Saccharomycetes|o__Saccharomycetales|f__Debaryomycetaceae|g__Debaryomyces|s__Debaryomyces_hansenii	0.002	0.035	0.9459	542
k__Bacteria|p__Bacteroidetes|c__Bacteroidia|o__Bacteroidales|f__Bacteroidaceae|g__Bacteroides|s__Bacteroides_gallinarum	0.001	0.021	0.9479	542
k__Bacteria|p__Firmicutes|c__Clostridia|o__Clostridiales|f__Lachnospiraceae|g__Lachnospiraceae_noname|s__Lachnospiraceae_bacterium_5_1_57FAA	0.003	0.05	0.9486	542
k__Bacteria|p__Firmicutes|c__Clostridia|o__Clostridiales|f__Ruminococcaceae|g__Faecalibacterium|s__Faecalibacterium_prausnitzii	-0.003	0.054	0.9507	542
k__Bacteria|p__Firmicutes|c__Negativicutes|o__Selenomonadales|f__Veillonellaceae|g__Megamonas|s__Megamonas_rupellensis	-0.002	0.033	0.9522	542
k__Bacteria|p__Bacteroidetes|c__Bacteroidia|o__Bacteroidales|f__Bacteroidaceae|g__Bacteroides|s__Bacteroides_sp_9_1_42FAA	0.002	0.027	0.9533	542
k__Bacteria|p__Proteobacteria|c__Epsilonproteobacteria|o__Campylobacterales|f__Campylobacteraceae|g__Campylobacter|s__Campylobacter_gracilis	-0.002	0.039	0.9537	542
k__Bacteria|p__Proteobacteria|c__Gammaproteobacteria|o__Enterobacteriales|f__Enterobacteriaceae|g__Proteus|s__Proteus_mirabilis	-0.002	0.04	0.9576	542
k__Bacteria|p__Actinobacteria|c__Actinobacteria|o__Coriobacteriales|f__Coriobacteriaceae|g__Collinsella|s__Collinsella_stercoris	0.002	0.041	0.9579	542
k__Bacteria|p__Actinobacteria|c__Actinobacteria|o__Coriobacteriales|f__Coriobacteriaceae|g__Coriobacteriaceae_noname|s__Coriobacteriaceae_bacterium_phI	0.003	0.053	0.9606	542
k__Bacteria|p__Bacteroidetes|c__Bacteroidia|o__Bacteroidales|f__Bacteroidaceae|g__Bacteroides|s__Bacteroides_coprophilus	-0.003	0.052	0.9606	542
k__Bacteria|p__Firmicutes|c__Bacilli|o__Lactobacillales|f__Lactobacillaceae|g__Lactobacillus|s__Lactobacillus_versmoldensis	0.001	0.017	0.9621	542
k__Bacteria|p__Actinobacteria|c__Actinobacteria|o__Coriobacteriales|f__Coriobacteriaceae|g__Atopobium|s__Atopobium_minutum	-0.001	0.018	0.9637	542
k__Bacteria|p__Firmicutes|c__Bacilli|o__Lactobacillales|f__Enterococcaceae|g__Enterococcus|s__Enterococcus_avium	-0.002	0.039	0.966	542
k__Bacteria|p__Firmicutes|c__Erysipelotrichia|o__Erysipelotrichales|f__Erysipelotrichaceae|g__Erysipelotrichaceae_noname|s__Erysipelotrichaceae_bacterium_21_3	-0.002	0.054	0.9669	542
k__Bacteria|p__Firmicutes|c__Bacilli|o__Bacillales|f__Staphylococcaceae|g__Staphylococcus|s__Staphylococcus_equorum	-0.002	0.039	0.9691	542
k__Bacteria|p__Proteobacteria|c__Gammaproteobacteria|o__Pasteurellales|f__Pasteurellaceae|g__Haemophilus|s__Haemophilus_haemolyticus	0.001	0.031	0.9716	542
k__Bacteria|p__Firmicutes|c__Erysipelotrichia|o__Erysipelotrichales|f__Erysipelotrichaceae|g__Turicibacter|s__Turicibacter_unclassified	-0.002	0.053	0.9718	542
k__Bacteria|p__Firmicutes|c__Erysipelotrichia|o__Erysipelotrichales|f__Erysipelotrichaceae|g__Coprobacillus|s__Coprobacillus_unclassified	0.002	0.054	0.9732	542
k__Bacteria|p__Acidobacteria|c__Acidobacteriia|o__Acidobacteriales|f__Acidobacteriaceae|g__Granulicella|s__Granulicella_unclassified	-0.001	0.047	0.9756	542
k__Bacteria|p__Firmicutes|c__Bacilli|o__Lactobacillales|f__Lactobacillaceae|g__Lactobacillus|s__Lactobacillus_coryniformis	0.001	0.017	0.9763	542
k__Bacteria|p__Firmicutes|c__Clostridia|o__Clostridiales|f__Lachnospiraceae|g__Coprococcus|s__Coprococcus_eutactus	0.001	0.052	0.9774	542
k__Bacteria|p__Firmicutes|c__Negativicutes|o__Selenomonadales|f__Veillonellaceae|g__Megamonas|s__Megamonas_hypermegale	-0.001	0.044	0.9778	542
k__Bacteria|p__Firmicutes|c__Clostridia|o__Clostridiales|f__Lachnospiraceae|g__Dorea|s__Dorea_formicigenerans	-0.001	0.054	0.9778	542
k__Bacteria|p__Firmicutes|c__Clostridia|o__Clostridiales|f__Clostridiaceae|g__Clostridium|s__Clostridium_sp_SS2_1	0.001	0.025	0.9784	542
k__Bacteria|p__Actinobacteria|c__Actinobacteria|o__Bifidobacteriales|f__Bifidobacteriaceae|g__Bifidobacterium|s__Bifidobacterium_adolescentis	0.001	0.053	0.9798	542
k__Bacteria|p__Proteobacteria|c__Deltaproteobacteria|o__Desulfovibrionales|f__Desulfovibrionaceae|g__Bilophila|s__Bilophila_wadsworthia	-0.001	0.054	0.98	542
k__Bacteria|p__Firmicutes|c__Bacilli|o__Lactobacillales|f__Lactobacillaceae|g__Lactobacillus|s__Lactobacillus_reuteri	0.001	0.025	0.9831	542
k__Bacteria|p__Firmicutes|c__Erysipelotrichia|o__Erysipelotrichales|f__Erysipelotrichaceae|g__Erysipelotrichaceae_noname|s__Clostridium_spiroforme	0.001	0.032	0.9853	542
k__Bacteria|p__Bacteroidetes|c__Bacteroidia|o__Bacteroidales|f__Bacteroidaceae|g__Bacteroides|s__Bacteroides_uniformis	0.001	0.054	0.9865	542
k__Bacteria|p__Actinobacteria|c__Actinobacteria|o__Actinomycetales|f__Actinomycetaceae|g__Actinomyces|s__Actinomyces_cardiffensis	0	0.013	0.9888	542
k__Bacteria|p__Firmicutes|c__Clostridia|o__Clostridiales|f__Lachnospiraceae|g__Lachnospiraceae_noname|s__Lachnospiraceae_bacterium_4_1_37FAA	-0.001	0.043	0.9904	542
k__Bacteria|p__Firmicutes|c__Bacilli|o__Lactobacillales|f__Streptococcaceae|g__Streptococcus|s__Streptococcus_agalactiae	0	0.025	0.9909	542
k__Bacteria|p__Firmicutes|c__Clostridia|o__Clostridiales|f__Lachnospiraceae|g__Anaerostipes|s__Anaerostipes_caccae	0	0.036	0.9942	542
k__Bacteria|p__Proteobacteria|c__Betaproteobacteria|o__Burkholderiales|f__Burkholderiaceae|g__Cupriavidus|s__Cupriavidus_unclassified	0	0.019	0.9943	542
k__Viruses|p__Viruses_noname|c__Viruses_noname|o__Viruses_noname|f__Geminiviridae|g__Mastrevirus|s__Wheat_dwarf_virus	0	0.048	0.9948	542
k__Bacteria|p__Actinobacteria|c__Actinobacteria|o__Bifidobacteriales|f__Bifidobacteriaceae|g__Parascardovia|s__Parascardovia_denticolens	0	0.043	0.9986	542
