# Supplementary material for: Yoghurt consumption is associated with changes in the composition of the human gut microbiome and metabolome
Source: BMC Microbiol. 2022 Feb 3;22:39. doi: 10.1186/s12866-021-02364-2 (PMC8812230; doi:10.1186/s12866-021-02364-2)
Supplement: Supplementary file 7 — Additional file 7: Supplementary Table 6. Association between yoghurt consumption and faecal metabolites. Results were obtained by fitting linear mixed effect model where metabolites were used as a response to level of yoghurt consumption and BMI, gender, age, HEI and family structure were used as covariates. [file 12866_2021_2364_MOESM7_ESM.xlsx]

## Sheet: Supp_Table6
Biochemical	beta	SE	P	n
5alpha-androstan-3beta,17beta-diol disulfate	-0.351	0.079	1.56e-09	74
5-methyluridine (ribothymidine)	-0.215	0.058	0.0003	404
bilirubin	-0.199	0.064	0.0019	377
adipate	0.193	0.062	0.0021	419
2-deoxyribose	-0.178	0.058	0.0022	418
biliverdin	-0.178	0.06	0.003	407
uridine	-0.181	0.06	0.0031	418
tauroursodeoxycholate	-0.446	0.145	0.0035	41
dihomolinoleate (20:2n6)	-0.182	0.062	0.0038	419
arachidonate (20:4n6)	-0.178	0.063	0.0049	417
genistein	0.393	0.14	0.0072	65
thiamin (Vitamin B1)	-0.156	0.058	0.0073	415
2-hydroxyibuprofen	-0.667	0.243	0.0097	29
secoisolariciresinol diglucoside	-0.043	0.088	0.0101	57
13-HOTrE	0.2	0.077	0.0106	237
L-urobilin	-0.158	0.063	0.0137	405
amlodipine	-0.512	0.198	0.0141	28
glycerol	0.143	0.059	0.0161	417
gamma-CEHC	-0.224	0.092	0.0164	144
epicatechin	-0.229	0.095	0.0172	180
N-acetylmuramate	-0.143	0.06	0.0179	417
2-hydroxypalmitate	-0.151	0.065	0.0207	410
guanine	-0.142	0.061	0.0208	419
cysteine	-0.142	0.061	0.0209	419
N2,N6-diacetyllysine	-0.158	0.069	0.0225	342
inosine	-0.144	0.063	0.0228	393
linoleate (18:2n6)	0.137	0.06	0.0232	419
xanthine	-0.134	0.059	0.0235	418
saccharin	-0.159	0.071	0.0257	307
O-acetylhomoserine	-0.137	0.062	0.0275	391
6-oxopiperidine-2-carboxylic acid	-0.128	0.058	0.0278	418
thymidine	-0.134	0.061	0.0285	418
nicotinamide	-0.128	0.059	0.0318	419
13-HODE + 9-HODE	0.132	0.061	0.0322	404
2-piperidinone	-0.129	0.06	0.0323	418
pseudouridine	-0.124	0.058	0.0331	418
2-hydroxystearate	-0.148	0.069	0.0337	336
thymine	-0.126	0.06	0.0365	419
guanosine	-0.129	0.061	0.0374	416
N-methylproline	-0.122	0.058	0.0375	417
N-acetyl-cadaverine	-0.121	0.058	0.0381	419
lithocholate	-0.127	0.061	0.0393	418
pantothenate (Vitamin B5)	-0.129	0.063	0.0397	419
3-hydroxystearate	0.138	0.067	0.0399	354
p-cresol sulfate	0.126	0.061	0.0401	418
3,4-dihydroxybenzoate	0.133	0.065	0.0409	361
homocitrulline	-0.127	0.062	0.0425	418
spermidine	-0.128	0.063	0.0427	394
2-(4-hydroxyphenyl)propionate	0.212	0.104	0.0428	118
N6-carboxyethyllysine	-0.128	0.063	0.0429	371
xanthosine	-0.143	0.07	0.043	328
methylpalmitate (15 or 2)	-0.122	0.061	0.0445	397
mannitol/sorbitol	0.119	0.059	0.0451	412
3b-hydroxy-5-cholenoic acid	-0.133	0.066	0.0464	365
5-(2-Hydroxyethyl)-4-methylthiazole	-0.117	0.059	0.0476	418
carnosine	-0.172	0.087	0.0495	203
1-margaroylglycerol (17:0)	-0.149	0.076	0.0501	292
pregnen-diol disulfate*	-0.23	0.114	0.0503	118
17-methylstearate	-0.126	0.065	0.0531	397
5alpha-androstan-3alpha,17beta-diol monosulfate (1)	-0.466	0.238	0.0572	31
carboxyethyl-GABA	-0.114	0.06	0.0576	418
quinate	0.114	0.06	0.0576	419
docosapentaenoate (DPA; 22:5n3)	-0.122	0.063	0.0578	408
5alpha-pregnan-3beta,20alpha-diol monosulfate (1)	-0.145	0.076	0.0589	269
valerate (5:0)	-0.115	0.061	0.0595	415
1-palmitoyl-2-linoleoyl-galactosylglycerol (16:0/18:2)*	-0.193	0.101	0.0599	150
gamma-tocotrienol	-0.116	0.061	0.0603	415
1-palmitoyl-2-oleoyl-GPC (16:0/18:1)	0.119	0.063	0.0608	403
1,7-dimethylurate	-0.117	0.062	0.061	370
aspartate	-0.11	0.059	0.0625	419
hippurate	0.365	0.182	0.0634	42
nonadecanoate (19:0)	-0.117	0.063	0.0638	418
enterolactone	0.109	0.059	0.0655	415
N-acetylsphingosine	0.167	0.09	0.0662	170
N-acetyltyrosine	-0.114	0.062	0.0672	418
octadecanedioate (C18)	0.12	0.065	0.0675	365
N6-acetyllysine	-0.115	0.063	0.0687	415
hypoxanthine	-0.109	0.06	0.0692	418
N6,N6,N6-trimethyllysine	-0.112	0.062	0.0697	408
dihomolinolenate (20:3n3 or 3n6)	-0.115	0.063	0.0708	414
galacturonate	-0.111	0.062	0.074	419
3-ketosphinganine	-0.116	0.065	0.0747	356
threonine	-0.108	0.061	0.0756	418
glucuronate	-0.109	0.062	0.0783	412
alanylleucine	-0.106	0.061	0.0813	416
tyrosol	-0.109	0.062	0.0813	388
ciliatine (2-aminoethylphosphonate)	0.142	0.081	0.0823	254
pipecolate	-0.104	0.06	0.0836	419
D-urobilin	-0.113	0.065	0.0845	395
(R)-salsolinol	0.105	0.061	0.0847	404
oleate/vaccenate (18:1)	0.1	0.058	0.085	418
1-linoleoylglycerol (18:2)	0.109	0.063	0.0867	393
sphinganine	-0.107	0.063	0.0869	418
alanyl-glutamyl-meso-diaminopimelate	-0.148	0.085	0.0871	212
margarate (17:0)	-0.107	0.063	0.0934	386
o-Tyrosine	-0.122	0.072	0.094	290
2'-deoxyuridine	-0.101	0.06	0.0944	418
12-hydroxystearate	0.114	0.068	0.0949	344
docosahexaenoate (DHA; 22:6n3)	-0.107	0.064	0.0954	413
3-hydroxymyristate	-0.109	0.065	0.0959	383
quinolinate	-0.159	0.094	0.096	136
13-methylmyristate	-0.101	0.06	0.0963	400
guanosine-2',3'-cyclic monophosphate	-0.214	0.129	0.1	97
sphingosine	-0.103	0.063	0.1018	418
2'-deoxyinosine	-0.102	0.063	0.1042	418
isovalerate (C5)	-0.101	0.062	0.1043	417
lactate	-0.101	0.062	0.1069	416
nicotinamide riboside	-0.108	0.067	0.1069	371
2-methylmalonyl carnitine	-0.111	0.069	0.1077	344
1-methylimidazoleacetate	0.102	0.064	0.1087	353
stearidonate (18:4n3)	-0.19	0.117	0.1087	99
sedoheptulose	-0.1	0.063	0.1126	419
1-methyladenine	-0.095	0.06	0.1127	418
gamma-glutamylhistidine	0.128	0.08	0.1129	224
piperine	0.104	0.066	0.1132	371
indolin-2-one	-0.097	0.061	0.1133	419
linolenate (18:3n3 or 3n6)	0.091	0.058	0.1152	418
3-(4-hydroxyphenyl)lactate (HPLA)	-0.098	0.062	0.1175	419
pyridoxal	-0.094	0.059	0.1178	417
catechol sulfate	0.352	0.221	0.1179	33
putrescine	0.111	0.071	0.1181	291
1-linoleoyl-GPC (18:2)	0.115	0.073	0.1184	312
synephrine	0.306	0.196	0.1236	38
tryptophylglycine	-0.104	0.067	0.1243	356
glycosyl-N-stearoyl-sphingosine	-0.151	0.096	0.1247	151
glycochenodeoxycholate	-0.096	0.062	0.1262	385
citrulline	-0.094	0.062	0.1281	418
nicotinate	-0.094	0.063	0.1319	416
alpha-CEHC sulfate	-0.396	0.259	0.1327	30
isobutyrylglycine (C4)	-0.12	0.08	0.1333	262
4-acetamidophenol	-0.174	0.116	0.1334	134
ergosterol	0.122	0.081	0.1339	257
secoisolariciresinol	0.185	0.123	0.1344	104
pyridoxamine	-0.087	0.058	0.1348	419
apigenin	-0.18	0.12	0.1366	104
taurodeoxycholate	0.114	0.077	0.1389	242
1-myristoylglycerol (14:0)	0.135	0.091	0.1396	181
N-acetylthreonine	-0.095	0.065	0.1425	374
succinimide	-0.09	0.061	0.143	416
gentisate	-0.105	0.071	0.1438	334
indolelactate	-0.095	0.065	0.1446	368
piperidine	-0.096	0.066	0.1461	364
erucate (22:1n9)	-0.09	0.062	0.1516	419
glucose	-0.088	0.062	0.1528	416
lysylleucine	-0.109	0.075	0.1554	265
uracil	-0.084	0.059	0.1557	418
indolepropionate	-0.087	0.062	0.1565	416
S-methylcysteine	-0.121	0.085	0.1574	221
diosmin	-0.302	0.21	0.1578	35
lysine	-0.087	0.062	0.1583	418
5-acetylamino-6-amino-3-methyluracil	0.086	0.061	0.1586	415
riboflavin (Vitamin B2)	-0.086	0.061	0.1622	418
saccharopine	0.093	0.066	0.1646	358
hesperetin	-0.118	0.085	0.1653	220
ornithine	-0.088	0.063	0.1661	419
phenylalanylglycine	-0.086	0.061	0.1664	401
1-lignoceroyl-GPC (24:0)	0.212	0.152	0.167	59
caproate (6:0)	-0.087	0.063	0.1695	398
N-acetylcitrulline	-0.087	0.063	0.1711	370
hesperidin	-0.166	0.121	0.1727	103
1-palmitoyl-3-linoleoyl-glycerol (16:0/18:2)*	0.09	0.066	0.1727	378
N-acetylserine	-0.081	0.06	0.1749	419
eicosapentaenoate (EPA; 20:5n3)	-0.087	0.064	0.1751	397
pimelate (heptanedioate)	0.106	0.078	0.176	271
N-linoleoylglycine	0.163	0.122	0.182	102
pyridoxate	0.081	0.061	0.1823	418
luteolinidin	-0.155	0.115	0.1824	134
5-hydroxy-2-indolecarboxylic acid	-0.211	0.147	0.1833	63
1,2-dilinolenoyl-GPC (18:3/18:3)*	0.375	0.278	0.1846	26
N-acetylhistidine	-0.082	0.062	0.1861	418
1-stearoyl-GPE (18:0)	-0.088	0.067	0.1867	353
2'-deoxyguanosine	-0.082	0.062	0.1881	419
stearoylcarnitine (C18)	0.12	0.09	0.1897	213
N-acetylphenylalanine	-0.081	0.062	0.1912	418
1-(3-aminopropyl)-2-pyrrolidone	-0.104	0.08	0.1955	267
1-oleoyl-2-linoleoyl-GPC (18:1/18:2)*	0.089	0.068	0.1958	344
dihydroferulic acid	-0.079	0.061	0.1959	410
1-oleoyl-3-linoleoyl-glycerol (18:1/18:2)	0.083	0.064	0.1988	397
fumarate	-0.081	0.063	0.1996	419
N2-acetyllysine	-0.078	0.061	0.2012	419
digalacturonic acid	-0.097	0.077	0.205	282
linoleoylcarnitine*	0.192	0.15	0.2061	59
histamine	0.093	0.074	0.2074	258
sucrose	-0.107	0.085	0.2081	181
docosapentaenoate (n6 DPA; 22:5n6)	-0.179	0.142	0.2083	76
cholesterol	-0.073	0.058	0.2089	414
2-hydroxydecanoate	-0.08	0.064	0.2111	385
histidylalanine	-0.167	0.134	0.212	95
5alpha-androstan-3beta,17beta-diol monosulfate (2)	-0.214	0.171	0.2133	39
palmitate (16:0)	-0.077	0.062	0.2135	419
cis-4-hydroxycyclohexylacetic acid	-0.077	0.062	0.2135	393
caprylate (8:0)	0.082	0.065	0.2163	381
glycylleucine	-0.077	0.062	0.217	419
2,8-quinolinediol	-0.129	0.105	0.218	128
FAD	-0.132	0.108	0.2199	138
alpha-tocopherol acetate	0.128	0.104	0.2201	120
propionylglycine (C3)	-0.077	0.063	0.2202	378
1-methylhistamine	0.134	0.108	0.2228	116
carboxyibuprofen	-0.169	0.138	0.225	67
cystine	-0.082	0.068	0.2264	340
histidine	-0.077	0.063	0.2266	419
2-keto-3-deoxy-gluconate	-0.076	0.063	0.229	385
asparagine	-0.075	0.063	0.2307	418
ribulose/xylulose	-0.079	0.066	0.2323	365
glutamate	-0.072	0.06	0.2327	419
phenylacetylglutamate	0.093	0.078	0.2329	247
ectoine	0.073	0.061	0.2337	411
eicosenoate (20:1n9 or 1n11)	-0.072	0.06	0.2337	419
3-(2-hydroxyphenyl)propionate	0.091	0.076	0.2345	242
stigmasterol	0.126	0.107	0.2368	137
10-hydroxystearate	0.069	0.058	0.2389	419
phenyllactate (PLA)	-0.072	0.061	0.2392	418
coprostanol	-0.072	0.061	0.2395	395
glycoursodeoxycholate	-0.088	0.075	0.2414	280
2,3-dimethylsuccinate	-0.072	0.061	0.2436	419
threonylphenylalanine	-0.074	0.063	0.2471	397
alpha-tocotrienol	0.07	0.06	0.2477	414
nicotinate ribonucleoside	-0.069	0.059	0.2482	416
gamma-glutamylvaline	0.078	0.068	0.253	325
cytosine	-0.071	0.062	0.2542	418
phenylalanylalanine	-0.071	0.061	0.2546	407
N-acetylglucosaminylasparagine	-0.071	0.062	0.2562	414
ribose	-0.076	0.067	0.2569	330
phenylpyruvate	-0.069	0.061	0.2577	373
3-hydroxypyridine	-0.072	0.064	0.2591	418
sitostanol	0.076	0.068	0.2608	365
1-linolenoylglycerol (18:3)	0.086	0.076	0.2609	240
succinylcarnitine (C4)	-0.077	0.069	0.2633	336
tryptamine	0.071	0.064	0.2634	367
palmitoyl sphingomyelin (d18:1/16:0)	-0.07	0.062	0.2645	397
anthranilate	0.101	0.09	0.2656	200
7-methylguanine	-0.068	0.061	0.267	418
chenodeoxycholate	-0.119	0.106	0.2671	95
1-palmitoyl-2-linoleoyl-GPI (16:0/18:2)	-0.16	0.145	0.2699	91
leucylglycine	-0.069	0.063	0.2708	411
2-aminophenol sulfate	0.26	0.207	0.2716	38
serine	-0.067	0.061	0.2735	418
linoleamide (18:2n6)	0.065	0.06	0.2749	416
phytosphingosine	-0.068	0.062	0.2751	419
1-palmitoyl-2-linoleoyl-GPC (16:0/18:2)	0.069	0.063	0.2752	409
N-acetyl-aspartyl-glutamate (NAAG)	-0.125	0.115	0.2785	124
leucylglutamine*	-0.071	0.065	0.2786	381
N-palmitoyl-sphingosine (d18:1/16:0)	-0.066	0.061	0.2787	419
1-oleoylglycerol (18:1)	0.094	0.087	0.2804	214
1-linoleoyl-2-linolenoyl-galactosylglycerol (18:2/18:3)*	-0.14	0.131	0.2847	88
1-(1-enyl-palmitoyl)-GPE (P-16:0)*	-0.075	0.07	0.2865	326
fucose	-0.066	0.061	0.2866	419
xanthurenate	0.086	0.081	0.2893	237
deoxycholate	-0.066	0.062	0.292	416
azelate (nonanedioate; C9)	0.067	0.064	0.2923	419
1,3,7-trimethylurate	0.065	0.062	0.2927	416
hexadecanedioate (C16)	0.063	0.06	0.2958	418
N-acetylglucosamine/N-acetylgalactosamine	-0.063	0.06	0.2959	419
N-carbamylglutamate	-0.069	0.065	0.2966	384
arachidate (20:0)	-0.064	0.061	0.2981	419
3-hydroxyisobutyrate	-0.22	0.21	0.2982	39
cinnamate	-0.091	0.086	0.3015	223
N-methyltaurine	-0.088	0.085	0.3026	233
alpha-hydroxyisovalerate	-0.062	0.06	0.3056	418
acisoga	-0.061	0.06	0.3063	411
erythronate*	-0.063	0.061	0.3073	419
N-methylphenylalanine	-0.073	0.071	0.3081	332
3,4-dihydroxyphenylacetate	-0.21	0.205	0.3093	41
3-(3-hydroxyphenyl)propionate	-0.064	0.062	0.31	416
malate	-0.062	0.061	0.3124	419
3-methylglutarate/2-methylglutarate	-0.062	0.061	0.3146	418
4-hydroxyglutamate	-0.079	0.078	0.3148	240
enterodiol	0.102	0.102	0.3171	174
N-alpha-acetylornithine	-0.063	0.062	0.3188	417
ursodeoxycholate	-0.067	0.067	0.3203	314
carnitine	0.057	0.057	0.3213	418
thioproline	-0.061	0.062	0.3234	415
glycolithocholate	-0.078	0.079	0.3242	248
phytanate	-0.06	0.06	0.3242	413
ursodeoxycholate sulfate (1)	-0.087	0.087	0.3247	194
4-guanidinobutanoate	0.062	0.062	0.3253	418
N-methyltryptophan	-0.074	0.075	0.3277	298
isovalerylglycine	-0.063	0.063	0.3277	380
phenol sulfate	-0.133	0.134	0.328	79
suberoylcarnitine	-0.192	0.195	0.3288	26
dehydroisoandrosterone sulfate (DHEA-S)	-0.089	0.092	0.3308	181
galactonate	0.062	0.063	0.3323	382
(15:2)-anacardic acid	-0.16	0.166	0.3377	56
suberate (octanedioate)	0.061	0.063	0.338	418
1-methylurate	-0.069	0.072	0.3386	280
dimethylglycine	-0.059	0.061	0.3422	412
N-palmitoylglycine	0.083	0.087	0.3425	224
deoxycarnitine	-0.057	0.061	0.3448	419
3-(3-hydroxyphenyl)propionate sulfate	0.139	0.143	0.3468	76
4-acetaminophen sulfate	0.232	0.248	0.3527	30
2-acetamidobutanoate	-0.065	0.068	0.3527	310
pheophorbide A	0.056	0.06	0.3531	376
N-acetylputrescine	-0.057	0.061	0.3533	418
pristanate	-0.058	0.062	0.3539	378
fucitol	-0.075	0.081	0.3547	227
diosmetin	-0.149	0.16	0.3552	66
cortolone	-0.093	0.099	0.3557	158
3-hydroxyhexanoate	-0.104	0.113	0.3572	112
feruloylputrescine	0.151	0.165	0.3599	69
hydroxyproline	0.056	0.061	0.3606	419
laurate (12:0)	0.055	0.061	0.363	419
1-methyladenosine	-0.098	0.107	0.3635	147
1-palmitoyl-GPE (16:0)	-0.055	0.06	0.3645	394
N6-dimethylallyladenine	0.06	0.065	0.3648	381
glutarate (pentanedioate)	-0.056	0.061	0.366	410
indole-3-carboxylic acid	-0.063	0.07	0.3662	352
glycylisoleucine	-0.057	0.063	0.3666	419
cystathionine	0.099	0.11	0.3681	148
glycine	-0.055	0.061	0.3681	419
cytidine 2',3'-cyclic monophosphate	-0.086	0.096	0.3719	169
1-stearoyl-GPG (18:0)	-0.088	0.099	0.3732	176
arabonate/xylonate	0.055	0.062	0.3742	418
cysteine sulfinic acid	-0.057	0.064	0.3761	411
astaxanthin	0.078	0.087	0.3777	119
palmitoylcarnitine (C16)	-0.064	0.073	0.3782	311
N-acetyl-3-methylhistidine*	-0.061	0.069	0.3796	324
1-oleoyl-GPE (18:1)	-0.063	0.072	0.3809	290
N-acetylpyrraline	0.117	0.13	0.383	67
trans-urocanate	-0.054	0.062	0.3851	418
tyrosine	-0.053	0.061	0.3863	418
N-monomethylarginine	-0.117	0.131	0.3869	97
caffeate	0.055	0.064	0.3875	373
dipicolinate	0.056	0.064	0.3884	385
pyrraline	-0.052	0.06	0.3894	418
methylphosphate	-0.053	0.062	0.3902	418
4-androsten-3alpha,17alpha-diol monosulfate (2)	0.077	0.09	0.391	162
arabitol/xylitol	0.057	0.067	0.3926	371
palmitoyl ethanolamide	-0.052	0.061	0.3938	419
N-palmitoyl-sphinganine (d18:0/16:0)	-0.051	0.06	0.394	418
diaminopimelate	-0.055	0.064	0.3965	374
5-methylthioadenosine (MTA)	0.136	0.158	0.3997	54
malonate	-0.05	0.06	0.4007	414
5-hydroxyhexanoate	-0.054	0.064	0.4027	392
allantoin	-0.06	0.071	0.4039	290
3-(4-hydroxyphenyl)propionate	0.053	0.063	0.4048	401
N-acetyltaurine	-0.068	0.082	0.4063	221
isomaltose	-0.091	0.109	0.4076	151
3-aminoisobutyrate	0.075	0.091	0.4088	218
N-acetylisoleucine	-0.05	0.061	0.4099	418
3-hydroxybutyrate (BHBA)	-0.052	0.063	0.4114	387
1-palmitoyl-2-linoleoyl-glycerol (16:0/18:2)*	-0.085	0.101	0.4129	175
1-methylxanthine	-0.064	0.078	0.4137	251
nicotianamine	0.051	0.062	0.4141	394
N-acetylasparagine	-0.051	0.062	0.4144	419
maltotriose	0.057	0.069	0.4144	327
N-acetylarginine	-0.051	0.063	0.4156	419
valylleucine	-0.049	0.061	0.4159	415
tribuloside	-0.092	0.113	0.418	114
4-acetamidobutanoate	-0.049	0.06	0.4181	419
4-imidazoleacetate	0.05	0.062	0.4183	410
N-acetylserotonin	0.057	0.07	0.4186	313
hexanoylglycine (C6)	-0.077	0.094	0.4192	179
dimethylarginine (ADMA + SDMA)	-0.052	0.064	0.4197	374
N-acetylvaline	-0.049	0.061	0.4235	412
1-palmitoyl-GPG (16:0)*	-0.052	0.065	0.4242	359
deoxycholic acid sulfate	-0.076	0.095	0.4282	179
glycerophosphorylcholine (GPC)	-0.057	0.073	0.4317	314
pentadecanoate (15:0)	-0.056	0.071	0.4319	311
formiminoglutamate	-0.047	0.061	0.4352	413
indoleacetate	0.045	0.058	0.438	418
glutamine	-0.048	0.063	0.4409	418
gluconate	-0.048	0.062	0.4412	384
acesulfame	-0.078	0.101	0.4416	148
glycerophosphoethanolamine	-0.049	0.063	0.443	413
isocitrate	-0.1	0.13	0.4434	83
S-1-pyrroline-5-carboxylate	-0.049	0.064	0.4436	350
dimethylmalonic acid	-0.05	0.065	0.4437	374
5-oxoproline	-0.045	0.059	0.4462	418
succinate	-0.047	0.061	0.4466	419
tryptophan	-0.048	0.062	0.447	419
3-ureidopropionate	0.048	0.063	0.4474	418
tyramine	-0.046	0.061	0.4489	410
12,13-DiHOME	0.048	0.064	0.4498	373
2-linoleoylglycerol (18:2)	-0.056	0.074	0.4509	314
N-acetylleucine	-0.047	0.062	0.4512	419
valerylphenylalanine	-0.048	0.064	0.453	409
1-oleoyl-GPG (18:1)*	-0.073	0.098	0.455	174
adrenate (22:4n6)	-0.05	0.066	0.4554	305
myo-inositol	-0.046	0.061	0.4572	414
3-(N-acetyl-L-cystein-S-yl) acetaminophen	-0.121	0.163	0.4577	49
erythrose	-0.047	0.064	0.4613	380
sebacate (decanedioate)	0.045	0.061	0.4622	419
dihydrocaffeate	-0.051	0.069	0.4628	342
quinine	0.118	0.152	0.4635	68
5alpha-androstan-3beta,17beta-diol monosulfate (1)	0.056	0.077	0.4637	265
3-hydroxy-3-methylglutarate	0.043	0.059	0.4655	412
N-formylphenylalanine	-0.047	0.063	0.4659	419
linoleoyl ethanolamide	-0.046	0.062	0.466	415
raffinose	0.169	0.231	0.4669	37
N-propionylmethionine	-0.046	0.063	0.4684	405
N-methylglutamate	0.049	0.068	0.4699	360
2-aminophenol	-0.044	0.061	0.4701	416
1,11-undecanedicarboxylate	0.043	0.06	0.4721	415
serotonin	0.046	0.064	0.4729	379
S-carboxymethyl-L-cysteine	0.144	0.2	0.4735	49
gamma-glutamylleucine	0.043	0.061	0.4773	415
rosmarinate	-0.183	0.257	0.4775	30
pinoresinol	-0.116	0.163	0.478	49
N-acetyltryptophan	-0.042	0.059	0.4789	418
1-oleoyl-GPI (18:1)*	-0.115	0.162	0.4793	49
2-aminoheptanoate	-0.047	0.067	0.4798	336
3-sulfo-L-alanine	-0.044	0.063	0.4802	407
stearoyl ethanolamide	-0.044	0.062	0.4803	418
alanine	-0.043	0.06	0.4807	418
N-carbamoylsarcosine	0.044	0.062	0.4812	406
1-methylguanidine	-0.044	0.063	0.4822	419
1-methylhistidine	-0.06	0.086	0.4829	190
isoleucylglycine	-0.044	0.062	0.483	417
mevalonate	-0.046	0.065	0.4834	367
1-palmitoyl-GPS (16:0)*	-0.12	0.172	0.4851	58
stachydrine	-0.044	0.063	0.4852	419
S-methylmethionine	0.056	0.08	0.4852	235
N6-carbamoylthreonyladenosine	-0.066	0.095	0.486	170
glycohyodeoxycholate	-0.113	0.162	0.487	62
phenylacetylglutamine	0.063	0.09	0.4871	185
5alpha-pregnan-3(alpha or beta),20beta-diol disulfate	-0.124	0.169	0.4884	48
fructose	-0.042	0.061	0.4889	416
N-formylmethionine	-0.043	0.061	0.4893	416
3-hydroxypropanoate	0.076	0.111	0.4918	133
N-acetyl-beta-glucosaminylamine	-0.044	0.064	0.495	388
glycerate	-0.042	0.062	0.4961	419
N-acetylcysteine	-0.045	0.066	0.4963	371
heptanoate (7:0)	-0.045	0.066	0.4974	390
arginine	0.041	0.06	0.498	417
2-methylcitrate/homocitrate	-0.042	0.061	0.4988	416
imidazole lactate	-0.044	0.065	0.4996	400
eriodictyol	0.082	0.124	0.5071	69
myristoleate (14:1n5)	-0.042	0.063	0.5083	418
trimethylamine N-oxide	-0.04	0.06	0.5084	418
N-acetylmethionine	-0.041	0.062	0.5106	419
1-palmitoyl-GPI* (16:0)*	0.055	0.082	0.5109	244
2'-deoxyadenosine	0.042	0.064	0.514	395
1-(1-enyl-stearoyl)-GPE (P-18:0)*	-0.046	0.069	0.5158	348
delta-tocopherol	-0.051	0.078	0.5166	245
orotate	-0.04	0.061	0.517	419
AMP	0.083	0.128	0.5187	98
dodecanedioate (C12)	0.04	0.062	0.5216	413
anserine	-0.041	0.065	0.5226	405
methylmalonate (MMA)	-0.042	0.067	0.524	336
3,5-dihydroxybenzoic acid	-0.047	0.074	0.5254	310
leucylalanine	-0.039	0.061	0.5267	412
5alpha-androstan-3alpha,17beta-diol disulfate	-0.098	0.155	0.5287	61
pyroglutamine*	0.04	0.064	0.5331	418
7,12-diketolithocholate	-0.073	0.117	0.5339	89
theobromine	-0.048	0.076	0.5343	267
7-ketodeoxycholate	-0.042	0.068	0.5366	316
gamma-glutamylglycine	0.043	0.069	0.5373	340
3'-CMP	-0.073	0.118	0.5377	106
glycocholenate sulfate*	-0.049	0.08	0.538	251
5alpha-pregnan-3beta,20alpha-diol disulfate	-0.082	0.133	0.539	85
21-hydroxypregnenolone disulfate	-0.16	0.253	0.5415	29
methylsuccinate	-0.035	0.057	0.5437	418
undecanedioate	0.037	0.061	0.5453	418
1-oleoyl-GPC (18:1)	-0.044	0.072	0.546	303
N-acetylglutamine	-0.038	0.063	0.5486	416
salicylate	-0.04	0.067	0.549	325
maltose	-0.037	0.062	0.5503	411
harmane	0.043	0.071	0.551	326
3-hydroxypalmitate	-0.099	0.165	0.5511	63
2-hydroxyglutarate	-0.037	0.062	0.5527	418
methionine sulfone	0.048	0.081	0.5568	213
glycylvaline	-0.037	0.063	0.5588	419
N-acetylglutamate	-0.036	0.061	0.5591	418
gamma-glutamyl-epsilon-lysine	-0.036	0.062	0.5596	413
3-hydroxysebacate	0.045	0.078	0.5607	239
N-acetylkynurenine (2)	-0.052	0.091	0.5641	145
xylose	-0.037	0.063	0.5642	384
naringenin	-0.05	0.086	0.5645	208
p-hydroxyatorvastatin	0.172	0.299	0.5663	31
4-hydroxybenzoate	-0.043	0.075	0.5675	238
oleoyl ethanolamide	0.036	0.063	0.5703	406
1-pentadecanoylglycerol (15:0)	-0.044	0.079	0.5712	246
adenine	0.035	0.062	0.572	417
3-carboxyadipate	0.034	0.06	0.5748	411
7-methylxanthine	-0.043	0.077	0.582	250
levulinate (4-oxovalerate)	-0.034	0.062	0.5827	419
2-hydroxymyristate	-0.038	0.069	0.5827	315
taurocholate	0.041	0.074	0.5836	248
1-stearoyl-GPS (18:0)*	-0.038	0.069	0.5862	333
1,2-dilinoleoyl-GPC (18:2/18:2)	0.039	0.071	0.5862	319
guanidinoacetate	0.041	0.076	0.589	270
N-methylhydantoin	-0.057	0.101	0.5903	142
4-hydroxyphenylacetate	0.036	0.067	0.5921	361
2-isopropylmalate	-0.033	0.061	0.5937	413
p-cresol	-0.036	0.068	0.5949	336
methionine	-0.032	0.061	0.5954	418
atorvastatin (lipitor)	0.158	0.298	0.5967	31
leucine	-0.032	0.061	0.5967	418
beta-guanidinopropanoate	0.034	0.065	0.5989	385
dihydoxyphenylalanine (L-DOPA)	-0.053	0.1	0.5994	148
glutamate, gamma-methyl ester	-0.035	0.066	0.6	399
1-palmitoylglycerol (16:0)	0.035	0.067	0.6003	366
dihydroorotate	-0.034	0.063	0.6005	388
retinol (Vitamin A)	-0.047	0.089	0.6022	197
1,2-dilinolenoyl-digalactosylglycerol (18:3/18:3)	0.057	0.109	0.6025	130
4-androsten-3beta,17beta-diol monosulfate (1)	0.06	0.115	0.6055	107
N-acetylalanine	-0.032	0.062	0.607	419
1-palmitoyl-GPC (16:0)	-0.032	0.061	0.6078	413
2-methylserine	0.053	0.104	0.6089	132
12-dehydrocholate	-0.037	0.072	0.6104	260
N-carbamoylaspartate	0.034	0.066	0.6125	350
alpha-ketoglutarate	-0.03	0.06	0.6157	414
N-acetylaspartate (NAA)	0.031	0.061	0.616	419
gamma-aminobutyrate (GABA)	0.033	0.065	0.6171	354
N-acetyl-1-methylhistidine*	-0.037	0.075	0.6186	261
kynurenate	-0.03	0.06	0.6206	413
valine	-0.03	0.061	0.6225	418
alpha-tocopherol	0.029	0.059	0.6237	418
atorvastatin lactone	-0.171	0.349	0.6242	26
tricarballylate	-0.03	0.062	0.6284	407
sarcosine	-0.052	0.107	0.6296	143
1H-quinolin-2-one	-0.043	0.088	0.6297	230
glycodeoxycholate	-0.03	0.063	0.6321	402
1,2-dilinoleoyl-galactosylglycerol (18:2/18:2)*	-0.038	0.079	0.6321	254
urate	-0.029	0.061	0.6361	419
theanine	-0.037	0.078	0.6364	279
3-methyladipate	0.034	0.071	0.6372	348
1-linoleoyl-2-linolenoyl-digalactosylglycerol (18;2/18:3)*	-0.059	0.123	0.6375	116
hyocholate	-0.03	0.064	0.6395	375
2-hydroxybutyrate/2-hydroxyisobutyrate	-0.029	0.061	0.64	417
proline	-0.028	0.06	0.642	419
phenylalanine	-0.028	0.061	0.6446	418
beta-carotene	0.033	0.072	0.6485	274
mannose	-0.029	0.063	0.6496	403
skatol	0.04	0.087	0.65	205
beta-hydroxyisovalerate	0.032	0.071	0.65	304
ferulate	-0.028	0.062	0.6514	415
N-acetylglycine	-0.028	0.064	0.6562	418
N6-carboxymethyllysine	-0.03	0.067	0.6595	358
N6-formyllysine	-0.028	0.063	0.6613	403
oleoylcarnitine (C18)	0.038	0.088	0.6616	189
dehydrolithocholate	-0.026	0.061	0.6639	417
3-hydroxylaurate	-0.029	0.069	0.6708	323
lactosyl-N-palmitoyl-sphingosine	0.031	0.075	0.6762	289
imidazole propionate	0.026	0.063	0.6774	417
arabinose	-0.027	0.063	0.6782	395
p-hydroxybenzaldehyde	0.031	0.075	0.6801	263
methionine sulfoxide	-0.025	0.06	0.6816	418
tetradecanedioate (C14)	-0.027	0.065	0.6817	334
5-aminovalerate	-0.025	0.062	0.6827	418
pregnenolone sulfate	0.066	0.161	0.6833	59
N-methylpipecolate	0.024	0.059	0.6912	418
3-methylglutaconate	0.027	0.07	0.6956	310
taurolithocholate	0.062	0.156	0.696	64
6-oxolithocholate	0.025	0.065	0.6981	371
3-methyl-2-oxobutyrate	-0.023	0.061	0.7019	370
4-androsten-3beta,17beta-diol monosulfate (2)	-0.044	0.115	0.7054	122
picolinate	-0.022	0.06	0.7064	413
glycerophosphoglycerol	0.024	0.063	0.7067	388
4-methylcatechol sulfate	-0.054	0.141	0.708	77
4-ureidobutyrate	0.023	0.061	0.7112	417
acetylcarnitine (C2)	-0.027	0.073	0.7112	307
glycerophosphoinositol*	-0.023	0.063	0.7129	395
theophylline	-0.023	0.062	0.7149	393
2,4,6-trihydroxybenzoate	0.024	0.066	0.7176	356
isoleucine	-0.022	0.061	0.7191	418
taurine	0.022	0.062	0.7197	419
docosadienoate (22:2n6)	-0.022	0.06	0.7201	419
phenylacetate	-0.023	0.063	0.7206	419
methyl indole-3-acetate	-0.029	0.081	0.7216	239
1-linoleoyl-2-linolenoyl-GPC (18:2/18:3)*	0.039	0.11	0.7223	111
benzoate	-0.022	0.062	0.7237	410
CMP	-0.045	0.12	0.7245	88
indole	-0.037	0.104	0.7246	154
4-cholesten-3-one	0.021	0.06	0.7263	419
1-methylnicotinamide	0.028	0.081	0.7266	224
glycodeoxycholate sulfate	-0.04	0.11	0.7267	112
ribonate (ribonolactone)	0.021	0.06	0.7277	417
cytidine	-0.022	0.063	0.7307	404
5alpha-androstan-3beta,17alpha-diol disulfate	-0.048	0.144	0.7377	56
1-oleoyl-2-linoleoyl-glycerol (18:1/18:2)	0.027	0.082	0.7402	253
myristate (14:0)	-0.02	0.06	0.7418	419
N-carbamoylalanine	0.02	0.061	0.7429	404
androsterone sulfate	0.046	0.14	0.7446	78
phosphate	0.02	0.062	0.7452	418
N-propionylalanine	0.028	0.085	0.7456	217
palmitoleoylcarnitine*	0.045	0.14	0.7475	67
phenylpropionylglycine	-0.029	0.091	0.7477	197
1-(1-enyl-oleoyl)-GPE (P-18:1)*	-0.028	0.086	0.7478	203
4-androsten-3beta,17beta-diol disulfate (1)	-0.032	0.099	0.7485	141
cis-urocanate	-0.02	0.063	0.7528	415
3'-AMP	0.06	0.189	0.753	51
citrate	0.02	0.063	0.754	415
9,10-DiHOME	0.02	0.063	0.7566	386
cysteine s-sulfate	-0.022	0.07	0.758	347
gamma-glutamylmethionine	0.018	0.06	0.763	410
3,7-dimethylurate	-0.018	0.061	0.7639	385
16a-hydroxy DHEA 3-sulfate	-0.045	0.144	0.7642	84
5-dodecenoate (12:1n7)	-0.019	0.063	0.7653	418
1,2-dipalmitoyl-GPC (16:0/16:0)	0.025	0.082	0.766	227
pregn steroid monosulfate*	-0.038	0.128	0.7661	89
3-methylxanthine	-0.023	0.079	0.7677	253
bendroflumethiazide	-0.056	0.19	0.7678	26
2-aminoadipate	-0.018	0.061	0.7678	409
creatinine	-0.019	0.064	0.7682	416
1-palmitoyl-2-linolenoyl-digalactosylglycerol (16:0/18:3)	-0.031	0.103	0.77	145
dCMP	0.03	0.099	0.7708	160
tartarate	0.023	0.081	0.771	216
N-acetylmethionine sulfoxide	-0.018	0.062	0.7716	418
cholate	-0.018	0.061	0.7736	407
FMN	-0.032	0.11	0.7738	138
1,2-dipalmitoyl-GPG (16:0/16:0)	-0.028	0.099	0.7743	142
pterin	0.018	0.063	0.7759	393
1-linoleoyl-GPA (18:2)*	-0.057	0.188	0.7797	51
adenosine	-0.019	0.067	0.7854	377
7-methylurate	0.021	0.076	0.7854	254
2-hydroxy-3-methylvalerate	0.017	0.064	0.7866	400
beta-sitosterol	0.016	0.06	0.7894	407
taurocholenate sulfate	-0.027	0.1	0.7903	148
threonate	-0.017	0.063	0.7912	413
1-stearoyl-GPC (18:0)	0.017	0.065	0.7912	386
tryptophan betaine	-0.035	0.132	0.793	77
syringic acid	-0.021	0.08	0.7934	253
4-androsten-3beta,17beta-diol disulfate (2)	0.024	0.092	0.7962	161
5,6-dihydrothymine	0.024	0.095	0.7986	173
3-methyl-2-oxovalerate	-0.015	0.06	0.8044	410
3-hydroxybenzoate	-0.023	0.095	0.8058	190
4-methyl-2-oxopentanoate	0.015	0.059	0.8071	410
sulfate*	-0.015	0.06	0.8081	419
4-hydroxyphenylpyruvate	-0.014	0.06	0.8088	395
mevalonolactone	-0.016	0.069	0.8101	321
8-hydroxyguanine	-0.017	0.069	0.8109	353
isocaproate	-0.021	0.086	0.8111	221
gamma-glutamylglutamate	0.015	0.062	0.8138	398
guanidinosuccinate	-0.02	0.084	0.8139	210
methyl glucopyranoside (alpha + beta)	0.024	0.101	0.8175	140
3-carboxy-4-methyl-5-propyl-2-furanpropanoate (CMPF)	-0.021	0.094	0.8219	163
valylglutamine	-0.013	0.061	0.8273	408
taurochenodeoxycholate	0.017	0.078	0.8315	260
3-hydroxyphenylacetate	-0.015	0.071	0.8324	327
2-oleoylglycerol (18:1)	0.016	0.077	0.8324	280
4-hydroxycinnamate	-0.014	0.067	0.8384	351
vanillate	0.015	0.074	0.839	318
o-hydroxyatorvastatin	-0.06	0.281	0.8395	31
4-methylthio-2-oxobutanoate	0.016	0.079	0.8415	208
betaine	-0.012	0.06	0.8417	416
glycosyl-N-palmitoyl-sphingosine	0.015	0.076	0.843	279
3-methylurate*	-0.022	0.11	0.8436	116
sucralose	-0.016	0.078	0.8442	233
galactitol (dulcitol)	0.023	0.12	0.8479	75
3-phenylpropionate (hydrocinnamate)	0.012	0.062	0.85	418
pyridoxine (Vitamin B6)	0.012	0.061	0.8517	414
phenethylamine	-0.011	0.062	0.8521	403
I-urobilinogen	-0.018	0.094	0.8525	145
1,2-dilinolenoyl-galactosylglycerol (18:3/18:3)*	0.017	0.089	0.8526	186
choline	0.012	0.063	0.8534	418
gamma-glutamylalanine	0.011	0.061	0.8535	416
biotin	0.012	0.064	0.8544	402
glutaminylleucine	-0.026	0.134	0.8553	90
1,3-propanediol	0.012	0.067	0.86	364
stearate (18:0)	-0.011	0.061	0.8622	419
pyruvate	-0.012	0.073	0.8676	262
maleate	0.01	0.061	0.8679	414
11-ketoetiocholanolone sulfate	-0.018	0.11	0.8704	133
O-sulfo-L-tyrosine	-0.011	0.068	0.8714	325
campesterol	0.01	0.064	0.8741	371
2-aminobutyrate	-0.01	0.062	0.8746	406
glutamyl-meso-diaminopimelate	0.01	0.066	0.8759	340
3-hydroxyoctanoate	0.024	0.161	0.881	52
5-hydroxyindoleacetate	-0.014	0.091	0.8814	171
1-linolenoyl-GPC (18:3)*	0.03	0.204	0.8816	40
2'-deoxycytidine	-0.009	0.063	0.8831	412
caffeine	-0.01	0.068	0.887	343
1-palmitoyl-2-oleoyl-GPE (16:0/18:1)	-0.02	0.142	0.8878	99
maleamate	-0.009	0.071	0.8936	323
1-palmitoyl-2-linoleoyl-digalactosylglycerol (16:0/18:2)*	-0.009	0.071	0.894	319
1-methyl-beta-carboline-3-carboxylic acid	0.009	0.068	0.8944	358
caprate (10:0)	0.008	0.062	0.8957	418
epiandrosterone sulfate	0.014	0.106	0.8959	112
N-acetyl-beta-alanine	0.013	0.095	0.8963	166
palmitoleate (16:1n7)	-0.008	0.062	0.8967	419
glycolithocholate sulfate*	-0.008	0.066	0.901	348
daidzein	0.009	0.069	0.9012	311
narirutin	0.028	0.192	0.9025	35
cadaverine	-0.008	0.068	0.9042	281
cysteinylglycine	0.012	0.094	0.9047	158
taurolithocholate 3-sulfate	-0.012	0.105	0.9075	159
2-oxindole-3-acetate	-0.007	0.062	0.9081	410
5alpha-androstan-3alpha,17alpha-diol disulfate	-0.017	0.153	0.912	65
N2,N5-diacetylornithine	0.008	0.077	0.9194	291
1-linoleoyl-GPE (18:2)*	0.009	0.095	0.9209	181
diglycerol	-0.006	0.058	0.9229	418
glycochenodeoxycholate sulfate	-0.021	0.214	0.9233	26
p-hydroxyatorvastatin lactone	-0.032	0.317	0.925	30
trigonelline (N'-methylnicotinate)	0.006	0.063	0.9252	417
1-palmitoyl-2-linoleoyl-GPE (16:0/18:2)	0.014	0.146	0.9259	77
gamma-glutamyltyrosine	0.006	0.064	0.927	373
10-nonadecenoate (19:1n9)	0.007	0.081	0.9277	230
glycerol 3-phosphate	0.006	0.062	0.9277	418
diethanolamine	-0.006	0.063	0.929	390
N-delta-acetylornithine	-0.006	0.063	0.93	419
prolylglycine	0.006	0.072	0.9332	302
solanidine	0.005	0.062	0.9344	411
5alpha-androstan-3beta,17alpha-diol monosulfate (1)	0.007	0.088	0.9369	211
2-pyrrolidinone	-0.006	0.084	0.9397	238
N-acetylhistamine	0.005	0.072	0.9403	301
butyrylglycine (C4)	0.006	0.083	0.9406	236
3-methylhistidine	-0.005	0.065	0.9415	366
N-acetylneuraminate	-0.004	0.06	0.9427	418
allo-threonine	-0.005	0.067	0.9428	354
lanosterol	-0.005	0.064	0.9434	376
N-acetylproline	-0.004	0.062	0.9437	419
2,3-dihydroxyisovalerate	-0.004	0.062	0.9464	397
glycyrrhetinate	-0.013	0.196	0.949	45
ethylmalonate	-0.004	0.061	0.9505	419
argininosuccinate	-0.007	0.12	0.9523	104
agmatine	0.008	0.137	0.954	91
3-hydroxyquinine	-0.008	0.141	0.9553	103
5alpha-pregnan-3beta,20beta-diol monosulfate (1)	-0.006	0.125	0.9599	97
glycocholate	-0.003	0.061	0.9609	404
2,4-dihydroxyhydrocinnamate	0.005	0.099	0.9621	158
gamma-tocopherol/beta-tocopherol	0.003	0.061	0.964	419
paraxanthine	0.003	0.063	0.965	368
5-hydroxylysine	0.003	0.078	0.9661	229
hydantoin-5-propionic acid	-0.003	0.069	0.9661	307
cholate sulfate	0.006	0.148	0.9681	50
gamma-glutamylisoleucine*	0.002	0.061	0.9688	413
ribitol	0.003	0.065	0.9692	396
2-oxo-1-pyrrolidinepropionate	-0.002	0.061	0.9703	417
phosphocholine	0.002	0.065	0.9714	333
beta-alanine	0.002	0.061	0.9749	403
N6,N6-dimethyladenosine	0.002	0.075	0.9773	307
palmitoyl dihydrosphingomyelin (d18:0/16:0)*	0.002	0.071	0.9786	309
1-stearoyl-GPI (18:0)	0.002	0.082	0.9789	262
10-heptadecenoate (17:1n7)	0.001	0.062	0.981	419
N-methylalanine	-0.001	0.061	0.9835	413
1,2-dilinoleoyl-digalactosylglycerol (18:2/18:2)*	0.001	0.071	0.9841	309
biocytin	0.001	0.066	0.9864	367
1,3-dimethylurate	0.001	0.061	0.9876	395
7-ketolithocholate	-0.002	0.107	0.9884	110
6-hydroxynicotinate	0	0.062	0.9937	408
N1,N12-diacetylspermine	0.001	0.081	0.995	216
1-palmitoyl-2-arachidonoyl-GPC (16:0/20:4)	0.001	0.088	0.9952	219
5-acetylamino-6-formylamino-3-methyluracil	0	0.072	0.9958	293
bufotenine	-0.001	0.127	0.9967	127
alpha-hydroxyisocaproate	0	0.064	0.9976	403
creatine	0	0.063	0.9993	416
3-dehydrocholate	0	0.132	0.9995	78
gamma-glutamylphenylalanine	0	0.062	0.9996	413
valylglycine	0	0.062	0.9998	417
